# Supplementary material for: Locus-Specific Methylation of GSTP1, RNF219, and KIAA1539 Genes with Single Molecule Resolution in Cell-Free DNA from Healthy Donors and Prostate Tumor Patients: Application in Diagnostics
Source: Cancers (Basel). 2021 Dec 12;13(24):6234. doi: 10.3390/cancers13246234 (PMC8699300; doi:10.3390/cancers13246234)
Supplement: Supplementary file 1 [file cancers-13-06234-s001.zip]

Archive with 6 entries (6 files):
- Suppl_Table S1_PCa vs others.xlsx
- Suppl_Table S2_BPH vs others.xlsx
- Suppl_Table S3_HD vs others.xlsx
- Suppl_Table S4_WGBS.pdf
- Suppl_Table S5.xls
- Suppl_Table S6.xls
