# Supplementary material for: Locus-Specific Methylation of GSTP1, RNF219, and KIAA1539 Genes with Single Molecule Resolution in Cell-Free DNA from Healthy Donors and Prostate Tumor Patients: Application in Diagnostics
Source: Cancers (Basel). 2021 Dec 12;13(24):6234. doi: 10.3390/cancers13246234 (PMC8699300; doi:10.3390/cancers13246234)
Supplement: Supplementary file 1 [file cancers-13-06234-s001.zip › Suppl_Table S1_PCa vs others.xlsx]

## Sheet: tab_pca3
Supplementary Table S1. Total data of comparison of PCa patients with joint group including HD and BPH.
	P-value x3x1167	Means, %	Sensitivity for 100% specificity, %	Specificity for 100% sensitivity, %	Cut off, %	CV accuracy, %	CV sensitivity, %	CV specificity, %	CV AUC, % (De Long’s CI)
psa	.016		10.0	55.6		75.0	65.0	80.6	83.9 (73.5, 94.2)
GSTP1.C9 + RNF219.C2 + GSTP1.C2			100	100		100	100	100	100
GSTP1.C9 + RNF219.C2 + GSTP1.C16			100	100		100	100	100	100
GSTP1.C9 + RNF219.C2.T10			95.0	97.1		94.5	90.0	97.1	92.4 (83.2, 100)
GSTP1.C3.C9	.00000073	8.03/ .0394	80.0	54.3	.101	87.3	80.0	91.4	93.0 (85.1, 100)
GSTP1.C9	.00000090	8.35/ .160	80.0	48.6	.215	90.9	80.0	97.1	92.6 (83.2, 100)
GSTP1.C9.T17	.0000011	4.04/ .143	80.0	37.1	.198	89.1	80.0	94.3	93.1 (83.5, 100)
GSTP1.T2.C9	.0000011	3.71/ .142	75.0	45.7	.177	87.3	80.0	91.4	93.0 (84.7, 100)
GSTP1.T1.C9	.0000024	3.94/ .142	75.0	34.3	.199	89.1	80.0	94.3	92.1 (82.2, 100)
GSTP1.T6.C9	.0000024	3.71/ .142	70.0	51.4	.177	87.3	80.0	91.4	92.6 (84.4, 100)
GSTP1.T4.C9	.0000029	3.71/ .142	75.0	51.4	.179	87.3	80.0	91.4	92.1 (83.1, 100)
GSTP1.C9.T16	.0000050	4.01/ .140	70.0	48.6	.190	89.1	85.0	91.4	92.0 (83.4, 100)
GSTP1.C9.T14	.0000070	3.90/ .138	70.0	34.3	.190	87.3	85.0	88.6	91.9 (82.3, 100)
GSTP1.T5.C9	.0000084	3.67/ .143	75.0	42.9	.188	87.3	80.0	91.4	91.7 (82.9, 100)
GSTP1.T7.C9	.000016	3.62/ .137	55.0	42.9	.184	87.3	85.0	88.6	90.7 (81.8, 99.6)
GSTP1.C9.T10	.000019	3.78/ .139	60.0	40.0	.185	85.5	85.0	85.7	90.9 (81.8, 99.9)
GSTP1.C9.T12	.000023	3.72/ .138	55.0	45.7	.186	81.8	85.0	80.0	91.6 (83.7, 99.4)
GSTP1.C9.T15	.00019	3.57/ .142	50.0	42.9	.167	80.0	80.0	80.0	88.1 (78.2, 98.1)
GSTP1.C5.T15	.00021	3.01/ .492	10.0	62.9	.289	70.9	25.0	97.1	85.7 (75.4, 96.0)
RNF219.T2.T14	.00024	99.2/ 98.5	30.0	5.56	99.2	82.1	85.0	80.6	89.3 (78.3, 100)
GSTP1.T5.T9	.00028	88.6/ 99.1	20.0	74.3	99.4	74.5	50.0	88.6	87.7 (78.8, 96.6)
GSTP1.C9.T13	.00063	3.60/ .141	50.0	42.9	.181	78.2	80.0	77.1	87.9 (78.1, 97.6)
RNF219.C14	.0011	.400/ .822	45.0	5.56	.354	75.0	85.0	69.4	85.6 (72.9, 98.3)
RNF219.T2.C14	.0014	.335/ .775	50.0	5.56	.335	75.0	85.0	69.4	85.8 (73.9, 97.8)
RNF219.T3.C14	.0014	.335/ .776	45.0	5.56	.337	75.0	85.0	69.4	86.2 (74.4, 98.1)
RNF219.T5.C14	.0014	.331/ .752	50.0	5.56	.331	75.0	85.0	69.4	85.7 (73.5, 97.9)
RNF219.T6.C14	.0014	.333/ .773	40.0	5.56	.296	75.0	85.0	69.4	86.0 (74.0, 98.0)
RNF219.T8.C14	.0014	.327/ .755	40.0	5.56	.330	75.0	85.0	69.4	86.1 (74.2, 98.1)
RNF219.T11.C14	.0014	.327/ .769	50.0	5.56	.329	75.0	85.0	69.4	86.0 (74.1, 97.9)
RNF219.T12.C14	.0014	.328/ .770	50.0	5.56	.330	75.0	85.0	69.4	86.0 (74.1, 97.8)
GSTP1.C9.T11	.0015	3.57/ .141	45.0	42.9	.178	81.8	80.0	82.9	86.3 (75.7, 96.9)
RNF219.T7.C14	.0016	.333/ .774	40.0	5.56	.330	75.0	85.0	69.4	86.2 (74.4, 98.1)
RNF219.T9.C14	.0016	.329/ .770	40.0	5.56	.333	75.0	85.0	69.4	86.1 (74.2, 98.0)
RNF219.C14.T15	.0016	.325/ .767	45.0	5.56	.320	75.0	85.0	69.4	85.8 (73.9, 97.7)
RNF219.C14.T17	.0018	.330/ .770	40.0	5.56	.322	75.0	85.0	69.4	85.8 (73.9, 97.8)
RNF219.T1.C14	.0020	.335/ .764	40.0	5.56	.335	75.0	85.0	69.4	85.4 (73.2, 97.7)
RNF219.T10.C14	.0020	.323/ .730	40.0	2.78	.306	75.0	85.0	69.4	85.7 (73.6, 97.8)
RNF219.T13.C14	.0020	.321/ .717	45.0	2.78	.306	75.0	85.0	69.4	85.8 (73.8, 97.9)
RNF219.T4.C14	.0020	.331/ .760	40.0	5.56	.332	73.2	85.0	66.7	85.7 (73.7, 97.7)
RNF219.C14.T16	.0023	.326/ .731	40.0	2.78	.268	75.0	85.0	69.4	85.3 (73.0, 97.6)
GSTP1.T8.C9	.0035	3.56/ .142	45.0	40.0	.168	76.4	75.0	77.1	84.9 (73.6, 96.1)
GSTP1.T15.C16	.0039	.170/ 2.19	0	60.0	.207	78.2	95.0	68.6	85.6 (74.9, 96.3)
GSTP1.C9.C13	.0044	4.76/ .0197	70.0	40.0	.0512	85.5	70.0	94.3	85.0 (73.0, 97.0)
