# Supplementary material for: Locus-Specific Methylation of GSTP1, RNF219, and KIAA1539 Genes with Single Molecule Resolution in Cell-Free DNA from Healthy Donors and Prostate Tumor Patients: Application in Diagnostics
Source: Cancers (Basel). 2021 Dec 12;13(24):6234. doi: 10.3390/cancers13246234 (PMC8699300; doi:10.3390/cancers13246234)
Supplement: Supplementary file 1 [file cancers-13-06234-s001.zip › Suppl_Table S2_BPH vs others.xlsx]

## Sheet: tab_bhp3
Supplemental Table S2. Total data of comparison of BPH patients with joint group including HD and PCa patients.
	P-value x3x1167	Means, %	Sensitivity for 100% specificity	Specificity for 100% sensitivity	Cut off (Ratio)	CV accuracy	CV sensitivity	CV specificity	CV AUC, % (DeLong’s CI)
psa	> 1		.00	.13		.55	.24	.69	.55 (.39, .71)
RNF.C1.C2	.000000000071	0.00%/ 0.13%	1	1	0.0526% (1.03)	1	1	1	1
RNF.C2.C4	.000000000071	0.01%/ 0.21%	1	1	0.0567% (1.20)	1	1	1	1
RNF.C1.C5	.000000000071	0.01%/ 0.14%	1	1	0.0526% (1.03)	1	1	1	1
RNF.C2.C5	.000000000071	0.01%/ 0.16%	1	1	0.0481% (1.24)	1	1	1	1
RNF.C4.C5	.000000000071	0.02%/ 0.14%	1	1	0.0561% (1.31)	1	1	1	1
RNF.C2.C6	.000000000071	0.00%/ 0.16%	1	1	0.0567% (1.20)	1	1	1	1
RNF.C5.C6	.000000000071	0.01%/ 0.15%	1	1	0.0509% (1.39)	1	1	1	1
RNF.C1.C7	.000000000071	0.01%/ 0.13%	1	1	0.049% (1.29)	1	1	1	1
RNF.C2.C7	.000000000071	0.00%/ 0.14%	1	1	0.0499% (1.34)	1	1	1	1
RNF.C4.C7	.000000000071	0.01%/ 0.14%	1	1	0.0612% (1.03)	1	1	1	1
RNF.C6.C7	.000000000071	0.01%/ 0.14%	1	1	0.0612% (1.03)	1	1	1	1
RNF.C1.C9	.000000000071	0.01%/ 0.13%	1	1	0.0446% (1.67)	1	1	1	1
RNF.C2.C9	.000000000071	0.01%/ 0.14%	1	1	0.0518% (1.44)	1	1	1	1
RNF.C4.C9	.000000000071	0.01%/ 0.17%	1	1	0.0623% (1.06)	1	1	1	1
RNF.C5.C9	.000000000071	0.01%/ 0.14%	1	1	0.0506% (1.50)	1	1	1	1
RNF.C6.C9	.000000000071	0.01%/ 0.17%	1	1	0.0518% (1.44)	1	1	1	1
RNF.C7.C9	.000000000071	0.01%/ 0.14%	1	1	0.0471% (1.86)	1	1	1	1
RNF.C8.C9	.000000000071	0.01%/ 0.09%	1	1	0.036% (1.08)	1	1	1	1
RNF.C1.C10	.000000000071	0.01%/ 0.14%	1	1	0.0424% (2.13)	1	1	1	1
RNF.C2.C10	.000000000071	0.01%/ 0.14%	1	1	0.0499% (1.34)	1	1	1	1
RNF.C4.C10	.000000000071	0.01%/ 0.14%	1	1	0.0505% (1.54)	1	1	1	1
RNF.C6.C10	.000000000071	0.01%/ 0.16%	1	1	0.0415% (2.56)	1	1	1	1
RNF.C7.C10	.000000000071	0.01%/ 0.14%	1	1	0.0394% (2.31)	1	1	1	1
RNF.C9.C10	.000000000071	0.01%/ 0.15%	1	1	0.0567% (1.20)	1	1	1	1
RNF.C1.C11	.000000000071	0.01%/ 0.13%	1	1	0.0481% (1.24)	1	1	1	1
RNF.C2.C11	.000000000071	0.01%/ 0.14%	1	1	0.0481% (1.24)	1	1	1	1
RNF.C6.C11	.000000000071	0.01%/ 0.14%	1	1	0.0449% (1.69)	1	1	1	1
RNF.C7.C11	.000000000071	0.01%/ 0.14%	1	1	0.0449% (1.69)	1	1	1	1
RNF.C9.C11	.000000000071	0.01%/ 0.14%	1	1	0.0526% (1.49)	1	1	1	1
RNF.C2.C12	.000000000071	0.00%/ 0.14%	1	1	0.038% (2.15)	1	1	1	1
RNF.C4.C12	.000000000071	0.01%/ 0.14%	1	1	0.0449% (1.69)	1	1	1	1
RNF.C5.C12	.000000000071	0.01%/ 0.14%	1	1	0.0394% (2.31)	1	1	1	1
RNF.C6.C12	.000000000071	0.00%/ 0.14%	1	1	0.0449% (1.69)	1	1	1	1
RNF.C7.C12	.000000000071	0.00%/ 0.14%	1	1	0.0463% (1.79)	1	1	1	1
RNF.C9.C12	.000000000071	0.01%/ 0.14%	1	1	0.0527% (1.49)	1	1	1	1
RNF.C10.C12	.000000000071	0.01%/ 0.15%	1	1	0.0586% (1.28)	1	1	1	1
RNF.C2.C13	.000000000071	0.00%/ 0.14%	1	1	0.0446% (1.67)	1	1	1	1
RNF.C4.C13	.000000000071	0.01%/ 0.17%	1	1	0.0389% (2.26)	1	1	1	1
RNF.C5.C13	.000000000071	0.01%/ 0.14%	1	1	0.0394% (2.31)	1	1	1	1
RNF.C6.C13	.000000000071	0.01%/ 0.14%	1	1	0.0536% (1.07)	1	1	1	1
RNF.C7.C13	.000000000071	0.01%/ 0.14%	1	1	0.0446% (1.67)	1	1	1	1
RNF.C12.C13	.000000000071	0.00%/ 0.14%	1	1	0.0577% (1.24)	1	1	1	1
RNF.C2.C14	.000000000071	0.00%/ 0.08%	1	1	0.0188% (1.19)	1	1	1	1
RNF.C4.C14	.000000000071	0.01%/ 0.09%	1	1	0.0259% (1.24)	1	1	1	1
RNF.C5.C14	.000000000071	0.01%/ 0.10%	1	1	0.0219% (1.35)	1	1	1	1
RNF.C1.C15	.000000000071	0.00%/ 0.13%	1	1	0.0371% (2.05)	1	1	1	1
RNF.C2.C15	.000000000071	0.00%/ 0.14%	1	1	0.031% (3.22)	1	1	1	1
RNF.C4.C15	.000000000071	0.01%/ 0.14%	1	1	0.042% (1.74)	1	1	1	1
RNF.C5.C15	.000000000071	0.00%/ 0.14%	1	1	0.0321% (3.46)	1	1	1	1
RNF.C6.C15	.000000000071	0.00%/ 0.14%	1	1	0.0499% (1.33)	1	1	1	1
RNF.C7.C15	.000000000071	0.00%/ 0.14%	1	1	0.0386% (2.22)	1	1	1	1
RNF.C9.C15	.000000000071	0.01%/ 0.14%	1	1	0.0455% (1.73)	1	1	1	1
RNF.C10.C15	.000000000071	0.01%/ 0.14%	1	1	0.0586% (1.28)	1	1	1	1
RNF.C11.C15	.000000000071	0.01%/ 0.14%	1	1	0.0535% (1.53)	1	1	1	1
RNF.C12.C15	.000000000071	0.01%/ 0.14%	1	1	0.0623% (1.06)	1	1	1	1
RNF.C13.C15	.000000000071	0.01%/ 0.15%	1	1	0.0577% (1.24)	1	1	1	1
RNF.C1.C16	.000000000071	0.02%/ 0.13%	1	1	0.0455% (1.49)	1	1	1	1
RNF.C2.C16	.000000000071	0.00%/ 0.13%	1	1	0.043% (1.55)	1	1	1	1
RNF.C4.C16	.000000000071	0.01%/ 0.15%	1	1	0.0449% (1.69)	1	1	1	1
RNF.C5.C16	.000000000071	0.01%/ 0.14%	1	1	0.0455% (1.73)	1	1	1	1
RNF.C7.C16	.000000000071	0.00%/ 0.13%	1	1	0.0329% (2.40)	1	1	1	1
RNF.C9.C16	.000000000071	0.01%/ 0.14%	1	1	0.0396% (1.95)	1	1	1	1
RNF.C10.C16	.000000000071	0.01%/ 0.17%	1	1	0.0509% (1.59)	1	1	1	1
RNF.C12.C16	.000000000071	0.00%/ 0.14%	1	1	0.0463% (1.79)	1	1	1	1
RNF.C13.C16	.000000000071	0.01%/ 0.17%	1	1	0.0541% (1.57)	1	1	1	1
RNF.C15.C16	.000000000071	0.01%/ 0.14%	1	1	0.0586% (1.28)	1	1	1	1
RNF.C1.C17	.000000000071	0.01%/ 0.12%	1	1	0.036% (2.03)	1	1	1	1
RNF.C2.C17	.000000000071	0.00%/ 0.13%	1	1	0.0298% (2.97)	1	1	1	1
RNF.C3.C17	.000000000071	0.00%/ 0.07%	1	1	0.0188% (1.19)	1	1	1	1
RNF.C4.C17	.000000000071	0.01%/ 0.14%	1	1	0.041% (1.41)	1	1	1	1
RNF.C5.C17	.000000000071	0.01%/ 0.13%	1	1	0.0432% (1.64)	1	1	1	1
RNF.C6.C17	.000000000071	0.00%/ 0.13%	1	1	0.0371% (2.05)	1	1	1	1
RNF.C7.C17	.000000000071	0.01%/ 0.13%	1	1	0.0429% (1.54)	1	1	1	1
RNF.C9.C17	.000000000071	0.01%/ 0.13%	1	1	0.0525% (1.03)	1	1	1	1
RNF.C10.C17	.000000000071	0.01%/ 0.14%	1	1	0.0447% (1.67)	1	1	1	1
RNF.C12.C17	.000000000071	0.00%/ 0.14%	1	1	0.0508% (1.38)	1	1	1	1
RNF.C13.C17	.000000000071	0.01%/ 0.14%	1	1	0.0557% (1.15)	1	1	1	1
GSTP.T7.C16	.00000000010	4.10%/ 0.26%	1	1	1.32% (1.20)	1	1	1	1
GSTP.T11.C16	.00000000010	5.33%/ 0.23%	1	1	1.24% (1.70)	1	1	1	1
GSTP.C4.C5	.00000000010	0.02%/ 3.72%	1	1	0.0548% (1.03)	1	1	1	1
RNF.C5.C7	.00000000014	0.01%/ 0.14%	.94	.97	0.0623%	.96	.94	.97	.97 (.92, 1)
RNF.C4.C11	.00000000014	0.01%/ 0.14%	.94	.97	0.0634%	.96	.94	.97	.93 (.83, 1)
RNF.C11.C12	.00000000014	0.01%/ 0.17%	.94	.97	0.0711%	.96	.94	.97	.92 (.80, 1)
RNF.C9.C13	.00000000014	0.01%/ 0.14%	.94	.97	0.0625%	.96	.94	.97	.96 (.91, 1)
RNF.C10.C13	.00000000014	0.02%/ 0.18%	.94	.97	0.0691%	.96	.94	.97	.93 (.82, 1)
RNF.C11.C13	.00000000014	0.01%/ 0.14%	.94	.97	0.07%	.96	.94	.97	.97 (.91, 1)
RNF.C3.C14	.00000000014	0.00%/ 0.07%	.94	.97	0.0197%	.96	.94	.97	.97 (.92, 1)
RNF.C9.C14	.00000000014	0.01%/ 0.08%	.94	.97	0.0368%	.96	.94	.97	.92 (.80, 1)
RNF.C10.C14	.00000000014	0.01%/ 0.12%	.94	.97	0.0368%	.96	.94	.97	.98 (.94, 1)
RNF.C3.C15	.00000000014	0.00%/ 0.07%	.94	.97	0.0214%	.96	.94	.97	.99 (.97, 1)
RNF.C8.C15	.00000000014	0.01%/ 0.08%	.94	.97	0.036%	.96	.94	.97	.92 (.80, 1)
RNF.C8.C16	.00000000014	0.01%/ 0.08%	.94	.97	0.0361%	.96	.94	.97	.92 (.81, 1)
RNF.C11.C17	.00000000014	0.01%/ 0.14%	.94	.97	0.0612%	.96	.94	.97	.97 (.92, 1)
RNF.C7.C14	.00000000014	0.01%/ 0.08%	.94	.97	0.0266%	.95	.94	.95	.92 (.80, 1)
GSTP.T2.C5	.00000000021	0.09%/ 2.23%	.94	.97	0.183%	.96	.94	.97	.93 (.83, 1)
RNF.C8.C10	.00000000029	0.01%/ 0.12%	.88	.97	0.036%	.95	.94	.95	.97 (.92, 1)
RNF.C3.C12	.00000000029	0.00%/ 0.08%	.94	.95	0.0284%	.95	.94	.95	.94 (.82, 1)
RNF.C3.C13	.00000000029	0.00%/ 0.08%	.94	.95	0.0312%	.95	.94	.95	.94 (.82, 1)
RNF.C8.C17	.00000000029	0.01%/ 0.08%	.94	.95	0.0355%	.95	.94	.95	.94 (.83, 1)
GSTP.T1.C5	.00000000041	0.10%/ 2.35%	.88	.97	0.19%	.96	.94	.97	.95 (.88, 1)
RNF.C6.C8	.00000000050	0.01%/ 0.11%	.94	.92	0.0269%	.95	.94	.95	.94 (.83, 1)
RNF.C3.C10	.00000000050	0.01%/ 0.08%	.94	.92	0.0156%	.95	.94	.95	.94 (.82, 1)
RNF.C3.C11	.00000000050	0.01%/ 0.08%	.88	.95	0.0312%	.95	.94	.95	.99 (.97, 1)
RNF.C6.C14	.00000000050	0.01%/ 0.08%	.94	.92	0.019%	.95	.94	.95	.94 (.83, 1)
RNF.C3.C16	.00000000050	0.01%/ 0.07%	.88	.95	0.0281%	.95	.94	.95	.96 (.88, 1)
GSTP.T3.C5	.00000000072	0.09%/ 1.44%	.82	.97	0.15%	.96	.94	.97	.97 (.92, 1)
RNF.C2.C3	.00000000082	0.00%/ 0.10%	.94	.90	0.0149%	.93	.94	.92	.94 (.83, 1)
RNF.C3.C6	.00000000086	0.01%/ 0.08%	.94	.90	0.015%	.95	.94	.95	.94 (.83, 1)
RNF.C3.C7	.00000000086	0.01%/ 0.08%	.94	.90	0.0199%	.95	.94	.95	.94 (.83, 1)
RNF.C8.C12	.00000000086	0.00%/ 0.08%	.94	.90	0.0195%	.95	.94	.95	.94 (.83, 1)
RNF.C11.C14	.00000000086	0.01%/ 0.08%	.94	.90	0.0199%	.95	.94	.95	.94 (.83, 1)
RNF.C13.C14	.00000000086	0.01%/ 0.13%	.94	.90	0.033%	.95	.94	.95	.94 (.83, 1)
RNF.C1.C3	.00000000086	0.01%/ 0.08%	.94	.90	0.0161%	.93	.94	.92	.94 (.83, 1)
RNF.C2.C8	.00000000086	0.01%/ 0.08%	.94	.90	0.0203%	.93	.94	.92	.94 (.83, 1)
RNF.C8.C11	.00000000086	0.01%/ 0.09%	.94	.90	0.0233%	.93	.94	.92	.94 (.82, 1)
RNF.C12.C14	.00000000086	0.01%/ 0.08%	.94	.90	0.0231%	.93	.94	.92	.94 (.83, 1)
RNF.C3.C5	.0000000014	0.01%/ 0.08%	.94	.87	0.0152%	.95	.94	.95	.94 (.83, 1)
RNF.C8.C13	.0000000014	0.01%/ 0.08%	.82	.95	0.0388%	.95	.94	.95	.98 (.93, 1)
RNF.C4.C8	.0000000014	0.01%/ 0.11%	.94	.87	0.0376%	.93	.94	.92	.94 (.83, 1)
RNF.C1.C14	.0000000014	0.01%/ 0.08%	.88	.90	0.0233%	.91	.94	.90	.94 (.82, 1)
GSTP.T8.C10	.0000000019	3.16%/ 0.17%	.71	.97	0.7%	.98	1	.97	.98 (.93, 1)
GSTP.T9.C10	.0000000019	3.17%/ 0.17%	.71	.97	0.696%	.98	1	.97	.98 (.93, 1)
GSTP.C10.T11	.0000000019	3.16%/ 0.17%	.71	.97	0.697%	.98	1	.97	.98 (.93, 1)
GSTP.C10.T13	.0000000019	3.15%/ 0.19%	.71	.97	0.857%	.98	1	.97	.98 (.93, 1)
RNF.C3.C9	.0000000021	0.01%/ 0.14%	.94	.85	0.0196%	.95	.94	.95	.94 (.82, 1)
RNF.C14.C15	.0000000021	0.01%/ 0.09%	.94	.85	0.0196%	.95	.94	.95	.94 (.83, 1)
RNF.C14.C16	.0000000021	0.01%/ 0.12%	.94	.85	0.0265%	.95	.94	.95	.94 (.83, 1)
RNF.C14.C17	.0000000021	0.01%/ 0.08%	.94	.85	0.019%	.95	.94	.95	.94 (.83, 1)
RNF.C5.C8	.0000000021	0.01%/ 0.08%	.88	.90	0.044%	.93	.94	.92	.99 (.97, 1)
RNF.C6.C16	.0000000048	0.01%/ 0.13%	.94	.79	0.0439%	.98	.94	1	.94 (.83, 1)
RNF.C1.C6	.0000000048	0.01%/ 0.15%	.94	.79	0.0402%	.98	.94	1	.94 (.83, 1)
GSTP.T5.C16	.0000000069	5.39%/ 0.39%	.53	.97	1.51%	.98	1	.97	.97 (.92, 1)
GSTP.T8.C16	.0000000069	5.38%/ 0.34%	.53	.97	1.36%	.98	1	.97	.97 (.92, 1)
GSTP.T9.C16	.0000000069	5.40%/ 0.34%	.53	.97	1.37%	.98	1	.97	.97 (.92, 1)
GSTP.T13.C16	.0000000069	5.37%/ 0.35%	.53	.97	1.35%	.98	1	.97	.97 (.92, 1)
RNF.C4.C6	.0000000069	0.01%/ 0.14%	.94	.77	0.0356%	.98	.94	1	.94 (.83, 1)
RNF.C16.C17	.0000000097	0.01%/ 0.18%	.94	.74	0.0436%	.98	.94	1	.94 (.83, 1)
GSTP.C10.T15	.0000000100	1.85%/ 0.18%	.47	.97	0.582%	.98	1	.97	.97 (.92, 1)
GSTP.T3.C10	.0000000100	1.89%/ 0.21%	.47	.97	0.711%	.96	1	.95	.97 (.92, 1)
GSTP.T1.C16	.0000000100	5.36%/ 0.42%	.71	.95	1.33%	.95	.94	.95	.98 (.95, 1)
GSTP.C3.C9	.0000000100	0.02%/ 4.25%	.94	.76	0.0338%	.89	.94	.87	.95 (.85, 1)
RNF.C7.C8	.000000012	0.01%/ 0.10%	.94	.72	0.0214%	.95	.94	.95	.94 (.83, 1)
GSTP.T3.C16	.000000014	4.27%/ 0.37%	.41	.97	1.31%	.98	1	.97	.97 (.92, 1)
GSTP.T15.C16	.000000014	4.01%/ 0.31%	.41	.97	1.13%	.98	1	.97	.97 (.92, 1)
GSTP.T4.C10	.000000014	3.16%/ 0.25%	.71	.95	0.795%	.96	1	.95	.98 (.94, 1)
GSTP.T5.C10	.000000014	3.17%/ 0.23%	.71	.95	0.81%	.96	1	.95	.98 (.96, 1)
GSTP.T6.C10	.000000020	3.17%/ 0.25%	.65	.95	0.774%	.95	.94	.95	.97 (.93, 1)
GSTP.T4.C16	.000000020	5.37%/ 0.40%	.53	.95	1.37%	.95	.94	.95	.98 (.94, 1)
GSTP.C6.T9	.000000020	1.02%/ 0.22%	.82	.79	0.304%	.93	.88	.95	.97 (.92, 1)
RNF.C15.C17	.000000022	0.01%/ 0.14%	.94	.67	0.0337%	.98	.94	1	.94 (.83, 1)
GSTP.T6.C16	.000000028	5.36%/ 0.42%	.53	.95	1.36%	.95	.94	.95	.98 (.94, 1)
GSTP.C6.T8	.000000028	1.03%/ 0.22%	.82	.76	0.303%	.93	.88	.95	.96 (.90, 1)
GSTP.C6.T11	.000000028	1.01%/ 0.22%	.82	.76	0.31%	.93	.88	.95	.95 (.86, 1)
GSTP.C16.T17	.000000038	5.34%/ 0.43%	.24	.97	1.29%	.96	.94	.97	.97 (.92, 1)
GSTP.T12.C14	.000000038	4.99%/ 0.64%	.53	.95	1.67%	.93	.88	.95	.97 (.94, 1)
GSTP.T12.C16	.000000038	5.36%/ 0.40%	.53	.95	1.34%	.93	.88	.95	.97 (.94, 1)
GSTP.C6.T15	.000000038	1.02%/ 0.23%	.82	.76	0.315%	.91	.88	.92	.97 (.92, 1)
GSTP.T2.C16	.000000070	4.26%/ 0.42%	.41	.95	1.31%	.96	1	.95	.97 (.93, 1)
GSTP.C10.T12	.000000070	3.16%/ 0.25%	.41	.95	0.711%	.95	.94	.95	.97 (.92, 1)
RNF.C3.C4	.000000086	0.01%/ 0.08%	.94	.54	0.0136%	.93	.94	.92	.94 (.83, 1)
GSTP.T3.C6	.00000012	1.02%/ 0.24%	.82	.74	0.348%	.91	.88	.92	.96 (.89, 1)
GSTP.T2.C10	.00000016	1.89%/ 0.25%	.47	.95	0.72%	.95	1	.92	.96 (.91, 1)
GSTP.T7.C10	.00000016	1.73%/ 0.20%	.47	.95	0.506%	.95	.94	.95	.97 (.93, 1)
GSTP.T7.C11	.00000016	3.71%/ 0.35%	.35	.92	0.566%	.95	.94	.95	.96 (.90, 1)
GSTP.C5.T17	.00000016	0.14%/ 2.43%	.41	.76	0.207%	.95	.94	.95	.96 (.91, 1)
GSTP.T10.T16	.00000016	1-7.31%/ 1-3.04%	.00	.95	1-2.84%	.91	.76	.97	.97 (.92, 1)
GSTP.C6.T13	.00000021	1.01%/ 0.23%	.47	.76	0.302%	.93	.88	.95	.95 (.89, 1)
GSTP.T10.C16	.00000028	4.12%/ 0.45%	.41	.95	1.26%	.96	1	.95	.96 (.91, 1)
GSTP.T14.C16	.00000028	5.36%/ 0.50%	.29	.95	1.36%	.93	.88	.95	.96 (.91, 1)
GSTP.T1.C10	.00000028	3.16%/ 0.36%	.12	.95	0.851%	.87	.71	.95	.97 (.91, 1)
GSTP.C10.T14	.00000028	3.14%/ 0.35%	.12	.95	0.724%	.87	.71	.95	.97 (.91, 1)
GSTP.T6.T10	.00000028	1-4.21%/ 1-2.92%	.00	.89	1-1.91%	.80	.41	.97	.97 (.91, 1)
GSTP.C8.T9	.00000036	1.27%/ 0.33%	.00	.95	0.385%	.89	.76	.95	.97 (.91, 1)
GSTP.C10.T17	.00000036	3.16%/ 0.42%	.06	.95	0.744%	.87	.71	.95	.97 (.91, 1)
GSTP.C5.C7	.00000046	0.03%/ 2.69%	.82	.68	0.0356%	.85	.88	.84	.95 (.88, 1)
GSTP.C5.T15	.00000046	0.13%/ 1.98%	.24	.76	0.182%	.93	.94	.92	.95 (.89, 1)
GSTP.T4.C11	.00000046	3.75%/ 0.41%	.35	.92	0.648%	.91	.82	.95	.96 (.90, 1)
GSTP.T3.C8	.00000046	1.26%/ 0.36%	.00	.95	0.424%	.87	.65	.97	.96 (.91, 1)
GSTP.C8.T11	.00000046	1.26%/ 0.33%	.00	.95	0.387%	.87	.71	.95	.96 (.91, 1)
RNF.C10.C11	.00000051	0.01%/ 0.15%	.94	.38	0.0476%	.96	.94	.97	.94 (.83, 1)
GSTP.T11.T16	.00000059	1-9.12%/ 1-3.19%	.00	.92	1-2.55%	.91	.76	.97	.96 (.91, 1)
GSTP.C6.T7	.00000059	1.02%/ 0.24%	.35	.74	0.305%	.91	.82	.95	.95 (.89, 1)
GSTP.T8.C11	.00000059	3.76%/ 0.44%	.35	.92	0.607%	.89	.76	.95	.95 (.89, 1)
GSTP.T9.C11	.00000059	3.77%/ 0.43%	.35	.92	0.606%	.89	.76	.95	.95 (.89, 1)
GSTP.C11.T15	.00000059	3.76%/ 0.43%	.35	.92	0.593%	.89	.76	.95	.95 (.89, 1)
GSTP.C8.T15	.00000059	1.26%/ 0.34%	.00	.95	0.381%	.87	.71	.95	.96 (.91, 1)
GSTP.T6.T16	.00000059	1-6.40%/ 1-3.09%	.00	.95	1-2.05%	.85	.65	.95	.96 (.90, 1)
GSTP.T5.C14	.00000075	5.01%/ 0.84%	.06	.95	1.68%	.91	.82	.95	.96 (.91, 1)
GSTP.T7.C14	.00000075	4.98%/ 0.81%	.06	.95	1.67%	.91	.82	.95	.96 (.91, 1)
GSTP.T8.C14	.00000075	5.01%/ 0.79%	.06	.95	1.68%	.91	.82	.95	.96 (.91, 1)
GSTP.T9.C14	.00000075	5.02%/ 0.79%	.06	.95	1.69%	.91	.82	.95	.96 (.91, 1)
GSTP.T11.C14	.00000075	5.00%/ 0.78%	.06	.95	1.68%	.91	.82	.95	.96 (.91, 1)
GSTP.T13.C14	.00000075	5.00%/ 0.80%	.06	.95	1.68%	.91	.82	.95	.96 (.91, 1)
GSTP.T3.C11	.00000075	3.75%/ 0.47%	.35	.89	0.627%	.89	.76	.95	.95 (.89, 1)
GSTP.C10.T16	.00000094	1.89%/ 0.40%	.00	.95	0.623%	.89	.76	.95	.96 (.90, 1)
GSTP.C16	.00000094	5.42%/ 2.64%	.00	.95	1.62%	.85	.65	.95	.95 (.90, 1)
GSTP.T16.T17	.00000094	1-5.72%/ 1-2.98%	.00	.95	1-1.81%	.84	.59	.95	.95 (.89, 1)
GSTP.T2.C14	.0000012	4.92%/ 0.87%	.06	.92	1.67%	.91	.82	.95	.96 (.90, 1)
GSTP.T3.C14	.0000012	4.36%/ 0.82%	.06	.95	1.52%	.91	.82	.95	.96 (.90, 1)
GSTP.C8.T13	.0000012	1.26%/ 0.35%	.00	.95	0.446%	.85	.65	.95	.96 (.90, 1)
GSTP.T6.C14	.0000015	4.96%/ 0.87%	.06	.92	1.69%	.89	.82	.92	.96 (.90, 1)
GSTP.T5.C6	.0000019	1.02%/ 0.26%	.35	.68	0.348%	.93	.82	.97	.94 (.88, 1)
GSTP.C11.T16	.0000019	3.70%/ 0.55%	.06	.92	0.586%	.82	.53	.95	.95 (.89, 1)
GSTP.C11.T17	.0000019	3.72%/ 0.57%	.06	.92	0.579%	.82	.53	.95	.95 (.89, 1)
GSTP.T14.T16	.0000023	1-10.40%/ 1-3.64%	.00	.89	1-3.21%	.91	.82	.95	.95 (.89, 1)
GSTP.T4.C14	.0000023	4.37%/ 0.86%	.06	.92	1.53%	.89	.82	.92	.95 (.89, 1)
GSTP.T10.T11	.0000023	1-6.95%/ 1-3.13%	.00	.92	1-2.02%	.85	.59	.97	.95 (.89, 1)
GSTP.C6.T12	.0000023	1.00%/ 0.30%	.06	.74	0.314%	.85	.59	.97	.93 (.85, 1)
GSTP.T11.T14	.0000028	1-8.79%/ 1-3.74%	.00	.87	1-3.24%	.91	.82	.95	.95 (.89, 1)
GSTP.T8.T16	.0000028	1-6.66%/ 1-3.20%	.00	.92	1-2.49%	.85	.71	.92	.95 (.89, 1)
GSTP.T5.C8	.0000028	1.27%/ 0.39%	.00	.92	0.421%	.84	.59	.95	.95 (.89, 1)
GSTP.T10.T14	.0000035	1-8.18%/ 1-3.49%	.00	.92	1-3.45%	.91	.82	.95	.95 (.88, 1)
GSTP.T7.C8	.0000035	1.26%/ 0.36%	.00	.92	0.388%	.85	.65	.95	.95 (.89, 1)
GSTP.T5.C11	.0000035	3.76%/ 0.49%	.35	.89	0.686%	.85	.71	.92	.94 (.88, 1)
GSTP.T10.C14	.0000043	4.99%/ 0.90%	.06	.92	1.67%	.89	.82	.92	.95 (.89, 1)
GSTP.C6.T10	.0000043	1.02%/ 0.33%	.00	.66	0.32%	.85	.59	.97	.93 (.85, 1)
GSTP.T6.C11	.0000053	3.76%/ 0.52%	.35	.89	0.647%	.84	.65	.92	.94 (.88, 1)
GSTP.T1.C14	.0000065	4.97%/ 0.97%	.06	.92	1.73%	.89	.82	.92	.94 (.87, 1)
GSTP.T7.C15	.0000065	1.48%/ 0.32%	.18	.89	0.674%	.89	1	.84	.95 (.89, 1)
GSTP.T15.T16	.0000065	1-6.79%/ 1-3.41%	.00	.84	1-2.11%	.85	.65	.95	.94 (.87, 1)
GSTP.T2.C11	.0000065	3.73%/ 0.52%	.35	.87	0.665%	.84	.65	.92	.94 (.87, 1)
GSTP.T10.C11	.0000065	3.76%/ 0.55%	.35	.89	0.604%	.80	.53	.92	.94 (.87, 1)
GSTP.T8.T10	.0000079	1-4.45%/ 1-3.03%	.00	.87	1-1.49%	.85	.65	.95	.92 (.85, .99)
GSTP.C14.T15	.0000095	4.00%/ 0.77%	.06	.76	1.3%	.91	.82	.95	.94 (.88, 1)
GSTP.T4.C8	.0000095	1.26%/ 0.41%	.00	.92	0.439%	.84	.59	.95	.94 (.87, 1)
GSTP.C11.T14	.0000095	3.75%/ 0.60%	.24	.89	0.596%	.80	.53	.92	.94 (.87, 1)
GSTP.T4.C6	.000012	0.97%/ 0.28%	.06	.66	0.386%	.87	.65	.97	.93 (.86, 1)
GSTP.T6.C8	.000012	1.27%/ 0.41%	.00	.92	0.402%	.84	.59	.95	.94 (.87, 1)
GSTP.C10	.000012	3.19%/ 2.59%	.00	.87	0.851%	.80	.41	.97	.87 (.74, 1.00)
GSTP.T1.C11	.000012	3.73%/ 0.61%	.29	.84	0.648%	.80	.53	.92	.93 (.86, 1)
GSTP.T2.C6	.000014	1.02%/ 0.28%	.06	.66	0.306%	.87	.65	.97	.93 (.84, 1)
GSTP.C6.T14	.000017	0.96%/ 0.40%	.00	.66	0.377%	.85	.59	.97	.90 (.80, 1.00)
GSTP.T2.C8	.000017	1.26%/ 0.41%	.00	.87	0.409%	.84	.59	.95	.94 (.86, 1)
GSTP.C8.T10	.000017	1.26%/ 0.44%	.00	.92	0.388%	.84	.59	.95	.94 (.86, 1)
GSTP.C8.T12	.000017	1.25%/ 0.41%	.00	.92	0.397%	.84	.59	.95	.94 (.86, 1)
GSTP.C6.T16	.000017	0.98%/ 0.45%	.00	.66	0.397%	.84	.53	.97	.89 (.77, 1)
KIAA.C2.C3	.000017	0.00%/ 0.02%	.00	.85	0.00586%	.86	.88	.85	.88 (.78, .98)
GSTP.C14.T16	.000020	4.98%/ 1.00%	.06	.92	1.67%	.89	.82	.92	.94 (.87, 1)
GSTP.C14.T17	.000020	5.01%/ 1.02%	.06	.92	1.68%	.89	.82	.92	.94 (.87, 1)
GSTP.T6.T14	.000024	1-6.00%/ 1-3.54%	.00	.87	1-1.97%	.82	.59	.92	.92 (.85, 1.00)
GSTP.C8.T14	.000024	1.25%/ 0.51%	.00	.92	0.399%	.80	.47	.95	.93 (.86, 1)
GSTP.C14	.000034	5.04%/ 3.14%	.00	.89	1.86%	.80	.53	.92	.92 (.85, 1.00)
GSTP.C8.T16	.000034	1.24%/ 0.57%	.00	.92	0.409%	.80	.47	.95	.93 (.86, 1)
GSTP.C8.T17	.000034	1.27%/ 0.58%	.00	.87	0.408%	.80	.47	.95	.93 (.86, 1)
GSTP.T2.T16	.000041	1-7.16%/ 1-5.24%	.00	.89	1-3.06%	.80	.47	.95	.92 (.85, 1)
GSTP.T8.T14	.000049	1-6.29%/ 1-3.65%	.00	.89	1-2.97%	.85	.76	.89	.93 (.86, 1)
GSTP.C6.T17	.000057	1.02%/ 0.46%	.00	.63	0.393%	.84	.53	.97	.88 (.76, .99)
GSTP.T6.T8	.000057	1-2.31%/ 1-3.08%	.00	.82	1-0.879%	.25	.76	.03	.96 (.91, 1)
GSTP.T11.C17	.000068	0.31%/ 0.16%	.18	.63	0.24%	.84	.88	.82	.91 (.83, 1.00)
GSTP.T10.T17	.000068	1-3.54%/ 1-2.97%	.00	.84	1-1.08%	.80	.47	.95	.85 (.74, .97)
GSTP.C12.C13	.000068	3.40%/ 2.44%	.00	.87	0.44%	.80	.41	.97	.60 (.37, .82)
KIAA.C1.C3	.000078	0.00%/ 0.01%	.00	.67	0.00664%	.82	.88	.79	.88 (.78, .98)
GSTP.T10.T15	.000080	1-4.63%/ 1-3.27%	.00	.76	1-1.64%	.82	.47	.97	.90 (.82, .98)
GSTP.C11.C12	.000080	3.43%/ 2.46%	.00	.87	0.437%	.80	.41	.97	.60 (.37, .82)
GSTP.C11.C13	.000094	3.37%/ 2.52%	.00	.84	0.417%	.78	.35	.97	.59 (.37, .81)
GSTP.T2.T10	.000094	1-4.79%/ 1-5.07%	.00	.87	1-2.07%	.20	.65	.00	.99 (.97, 1)
GSTP.T1.C6	.00011	1.02%/ 0.39%	.00	.66	0.319%	.85	.59	.97	.90 (.81, .99)
GSTP.T1.C8	.00011	1.26%/ 0.53%	.00	.84	0.439%	.80	.47	.95	.91 (.84, .99)
GSTP.T11.T15	.00013	1-6.54%/ 1-3.53%	.00	.82	1-1.93%	.87	.71	.95	.89 (.81, .98)
GSTP.T7.T16	.00013	1-6.80%/ 1-5.38%	.00	.79	1-2.39%	.80	.47	.95	.90 (.82, .99)
GSTP.T14.T17	.00013	1-5.39%/ 1-3.57%	.00	.87	1-2.14%	.80	.53	.92	.91 (.83, .99)
GSTP.T6.T11	.00015	1-4.80%/ 1-3.18%	.00	.84	1-1.01%	.78	.47	.92	.82 (.68, .97)
GSTP.T8.T11	.00015	1-5.04%/ 1-3.29%	.00	.82	1-1.31%	.75	.41	.89	.89 (.81, .98)
GSTP.C4.C7	.00018	0.04%/ 2.69%	.53	.42	0.0616%	.85	.94	.82	.91 (.82, .99)
KIAA.C2.C5	.00019	0.00%/ 0.02%	.00	.74	0.00612%	.80	.82	.79	.89 (.81, .98)
GSTP.T13.T16	.00021	1-9.80%/ 1-5.78%	.00	.87	1-3.27%	.84	.65	.92	.91 (.82, 1.00)
GSTP.C9.T14	.00021	0.12%/ 2.13%	.35	.68	0.154%	.82	.82	.82	.90 (.82, .98)
GSTP.T9.T16	.00021	1-5.54%/ 1-4.82%	.00	.82	1-1.8%	.78	.41	.95	.76 (.59, .94)
GSTP.T5.T9	.00021	1-0.38%/ 1-6.67%	.18	.61	1-0.374%	.76	.82	.74	.90 (.81, .99)
GSTP.T8.C15	.00024	2.76%/ 0.58%	.35	.87	0.812%	.78	.59	.87	.91 (.82, .99)
GSTP.C9.T16	.00028	0.12%/ 2.18%	.53	.61	0.132%	.82	.82	.82	.90 (.82, .98)
GSTP.T9.C15	.00028	2.77%/ 0.57%	.29	.87	0.816%	.78	.59	.87	.91 (.83, .99)
GSTP.T11.C15	.00028	2.76%/ 0.57%	.29	.87	0.798%	.78	.59	.87	.91 (.83, .99)
GSTP.T13.C15	.00028	2.75%/ 0.58%	.29	.87	0.867%	.78	.59	.87	.90 (.82, .99)
GSTP.C3.T9	.00028	2.60%/ 1.09%	.00	.84	0.638%	.75	.35	.92	.90 (.82, .98)
GSTP.T5.C15	.00033	2.66%/ 0.41%	.35	.84	0.767%	.89	1	.84	.91 (.83, .99)
GSTP.T12.T16	.00033	1-11.10%/ 1-7.24%	.00	.89	1-3.57%	.84	.65	.92	.90 (.82, .99)
GSTP.T14.T15	.00033	1-6.78%/ 1-3.87%	.00	.76	1-2.33%	.82	.53	.95	.89 (.81, .98)
GSTP.T2.T14	.00033	1-7.83%/ 1-5.68%	.00	.82	1-2.78%	.80	.53	.92	.91 (.82, .99)
GSTP.T10.T13	.00033	1-7.58%/ 1-5.62%	.00	.79	1-3.29%	.78	.47	.92	.89 (.79, .99)
KIAA.C2.C4	.00037	0.00%/ 0.02%	.00	.59	0.00611%	.79	.76	.79	.87 (.78, .97)
GSTP.T12.T14	.00038	1-10.74%/ 1-7.47%	.00	.89	1-4.58%	.82	.65	.89	.91 (.82, 1.00)
GSTP.C3.C15	.00038	1.89%/ 2.50%	.00	.87	0.367%	.20	.65	.00	.96 (.90, 1)
GSTP.T1.T16	.00051	1-6.65%/ 1-5.63%	.00	.87	1-2.41%	.78	.47	.92	.89 (.79, .98)
GSTP.T10.T12	.00051	1-8.90%/ 1-7.08%	.00	.89	1-3.27%	.76	.47	.89	.88 (.78, .98)
GSTP.T11.T17	.00051	1-4.10%/ 1-3.12%	.00	.84	1-1.03%	.76	.41	.92	.79 (.65, .92)
GSTP.T13.C17	.00051	0.36%/ 0.28%	.00	.82	0.241%	.75	.35	.92	.90 (.81, .99)
GSTP.C2.T8	.00051	2.88%/ 2.37%	.00	.84	0.891%	.71	.24	.92	.84 (.71, .97)
GSTP.C2.T9	.00051	2.89%/ 2.36%	.00	.84	0.894%	.71	.24	.92	.85 (.71, .98)
GSTP.C2.T11	.00051	2.85%/ 2.37%	.00	.84	0.893%	.71	.24	.92	.83 (.70, .97)
GSTP.T9.C17	.00058	0.36%/ 0.27%	.00	.82	0.258%	.80	.53	.92	.89 (.81, .98)
KIAA.C3.C4	.00066	0.00%/ 0.02%	.00	.54	0.00317%	.79	.82	.77	.85 (.73, .96)
GSTP.T13.T14	.00067	1-9.42%/ 1-6.23%	.00	.89	1-4.96%	.82	.65	.89	.90 (.81, .99)
GSTP.T7.T14	.00067	1-7.67%/ 1-5.93%	.00	.76	1-3.91%	.80	.53	.92	.88 (.79, .97)
GSTP.T8.C17	.00067	0.36%/ 0.27%	.00	.82	0.258%	.75	.41	.89	.89 (.80, .98)
GSTP.C2.T13	.00067	2.85%/ 2.38%	.00	.84	0.893%	.71	.24	.92	.83 (.69, .96)
KIAA.C4.C5	.00069	0.00%/ 0.02%	.00	.59	0.00636%	.79	.76	.79	.87 (.77, .97)
GSTP.C5.T16	.00077	0.22%/ 2.42%	.29	.42	0.223%	.71	.82	.66	.88 (.77, .99)
KIAA.C3.C5	.00087	0.00%/ 0.02%	.00	.72	0.00667%	.77	.82	.74	.86 (.75, .96)
GSTP.T2.T11	.00089	1-6.64%/ 1-5.33%	.00	.79	1-1.81%	.82	.53	.95	.78 (.62, .95)
GSTP.C5	.00089	0.25%/ 4.66%	.12	.50	0.243%	.73	.82	.68	.89 (.79, .99)
GSTP.C11	.0010	3.79%/ 2.96%	.00	.79	0.646%	.75	.35	.92	.61 (.41, .82)
GSTP.C5.T14	.0010	0.22%/ 2.36%	.24	.42	0.232%	.71	.82	.66	.88 (.77, .99)
GSTP.T7.T10	.0010	1-4.43%/ 1-5.32%	.00	.79	1-1.93%	.25	.82	.00	.96 (.92, 1)
KIAA.C1.C4	.0010	0.00%/ 0.01%	.00	.56	0.00629%	.80	.82	.79	.85 (.74, .96)
GSTP.C2.T4	.0012	2.88%/ 2.40%	.00	.82	0.896%	.71	.24	.92	.82 (.69, .96)
GSTP.T12.C17	.0012	0.35%/ 0.33%	.00	.79	0.241%	.69	.18	.92	.82 (.71, .93)
GSTP.T16.C17	.0012	0.30%/ 0.34%	.00	.76	0.157%	.27	.82	.03	.96 (.90, 1)
GSTP.T6.C15	.0013	2.76%/ 0.66%	.29	.84	0.814%	.73	.47	.84	.89 (.80, .98)
GSTP.C2.T5	.0013	2.75%/ 2.38%	.00	.79	0.623%	.71	.24	.92	.68 (.49, .88)
GSTP.T3.T16	.0015	1-6.89%/ 1-5.71%	.00	.82	1-2.28%	.80	.53	.92	.82 (.68, .96)
GSTP.T12.C15	.0015	2.75%/ 0.64%	.29	.84	0.799%	.71	.41	.84	.89 (.80, .98)
GSTP.C5.T10	.0015	0.23%/ 2.30%	.18	.42	0.22%	.71	.82	.66	.87 (.76, .99)
GSTP.C5.T12	.0015	0.23%/ 2.27%	.24	.42	0.219%	.71	.82	.66	.88 (.76, .99)
GSTP.C5.T13	.0015	0.22%/ 2.21%	.24	.42	0.22%	.71	.82	.66	.87 (.76, .99)
GSTP.T1.T10	.0015	1-4.45%/ 1-5.57%	.00	.84	1-1.8%	.27	.82	.03	.96 (.90, 1)
GSTP.C14.C15	.0015	1.04%/ 2.37%	.00	.87	0.349%	.25	.82	.00	.92 (.85, 1)
GSTP.C5.T6	.0017	0.23%/ 2.25%	.18	.42	0.223%	.71	.82	.66	.87 (.76, .99)
GSTP.T4.C15	.0020	2.12%/ 0.42%	.35	.82	0.591%	.80	.71	.84	.89 (.80, .97)
GSTP.C9.T10	.0020	0.12%/ 2.06%	.41	.58	0.136%	.78	.76	.79	.88 (.79, .97)
GSTP.C5.T11	.0020	0.23%/ 2.19%	.24	.39	0.215%	.69	.82	.63	.87 (.75, .99)
GSTP.T2.T8	.0020	1-4.16%/ 1-5.23%	.00	.84	1-1.95%	.24	.71	.03	.95 (.89, 1)
KIAA.C1.C5	.0021	0.00%/ 0.01%	.00	.54	0.00612%	.77	.76	.77	.86 (.75, .96)
GSTP.T5.C9	.0023	0.12%/ 2.01%	.47	.55	0.137%	.75	.76	.74	.87 (.77, .97)
RNF.C3.C8	.0023	0.04%/ 0.09%	.29	.59	0.0651%	.79	.76	.79	.87 (.78, .97)
GSTP.T5.C7	.0026	2.67%/ 2.44%	.00	.79	0.672%	.75	.24	.97	.59 (.37, .81)
GSTP.T6.C9	.0026	0.12%/ 2.03%	.35	.61	0.134%	.73	.76	.71	.87 (.77, .97)
GSTP.C2.T6	.0026	2.88%/ 2.43%	.00	.82	0.895%	.71	.24	.92	.79 (.65, .93)
GSTP.C15.T17	.0026	2.62%/ 0.80%	.06	.84	0.794%	.69	.35	.84	.88 (.79, .98)
GSTP.T2.T6	.0026	1-3.92%/ 1-5.10%	.00	.76	1-1.38%	.24	.76	.00	.96 (.91, 1)
GSTP.T13.T15	.0029	1-7.18%/ 1-6.01%	.00	.63	1-3.3%	.78	.47	.92	.78 (.62, .94)
GSTP.C9.T17	.0029	0.12%/ 2.20%	.41	.58	0.141%	.75	.76	.74	.87 (.78, .96)
GSTP.C5.T8	.0029	0.23%/ 2.19%	.18	.39	0.238%	.67	.82	.61	.87 (.75, .99)
GSTP.T9.T14	.0029	1-5.16%/ 1-5.27%	.00	.74	1-2.17%	.09	.24	.03	.99 (.97, 1)
GSTP.T1.T14	.0033	1-6.27%/ 1-6.18%	.00	.84	1-2.63%	.11	.24	.05	.98 (.96, 1)
GSTP.T2.C9	.0038	0.12%/ 2.03%	.00	.63	0.134%	.78	.76	.79	.87 (.78, .97)
GSTP.T9.C13	.0038	4.41%/ 2.91%	.00	.74	0.99%	.78	.41	.95	.84 (.73, .95)
GSTP.C13.T15	.0038	4.40%/ 2.91%	.00	.74	0.993%	.78	.41	.95	.84 (.73, .95)
GSTP.T1.C15	.0038	2.66%/ 0.75%	.12	.82	0.798%	.69	.35	.84	.88 (.78, .97)
GSTP.C2.T12	.0038	2.82%/ 2.44%	.00	.82	0.888%	.69	.24	.89	.67 (.48, .87)
GSTP.C5.T9	.0038	0.23%/ 2.19%	.18	.37	0.233%	.67	.82	.61	.87 (.74, .99)
GSTP.T7.T11	.0043	1-6.40%/ 1-5.47%	.00	.76	1-1.8%	.78	.41	.95	.71 (.53, .90)
GSTP.T8.C13	.0043	4.40%/ 2.92%	.00	.74	1.01%	.78	.41	.95	.84 (.73, .95)
RNF.C5.C10	.0043	0.06%/ 0.14%	.53	.03	0.0699%	.80	.88	.77	.87 (.75, 1)
GSTP.C2.T15	.0048	1.64%/ 2.37%	.00	.82	0.628%	.29	.76	.08	.91 (.83, .99)
