# Supplementary material for: Locus-Specific Methylation of GSTP1, RNF219, and KIAA1539 Genes with Single Molecule Resolution in Cell-Free DNA from Healthy Donors and Prostate Tumor Patients: Application in Diagnostics
Source: Cancers (Basel). 2021 Dec 12;13(24):6234. doi: 10.3390/cancers13246234 (PMC8699300; doi:10.3390/cancers13246234)
Supplement: Supplementary file 1 [file cancers-13-06234-s001.zip › Suppl_Table S3_HD vs others.xlsx]

## Sheet: tab_ctr3
Supplemental Table S3. Total data of comparison of healthy donors with joint group including of patients with prostate tumors (BPH + PCa)
	P-value x3x1167	Averages, %	Sensitivity for 100% specificity, %	Specificity for 100% sensitivity, %	Cut off, % (Ratio)	CV accuracy, %	CV sensitivity, %	CV specificity, %	CV AUC, %
psa	.0000000076		26.3	97.3		98.2	100	97.3	97.3 (92.0, 100)
GSTP1.T3.T13	.000000000049	99.5/ 88.5	100	100	99.3 (1.00)	100	100	100	100
GSTP1.T8.T13	.00000000019	99.6/ 91.7	88.9	97.3	99.4	96.4	94.4	97.3	94.1 (86.1, 100)
GSTP1.T3.T6	.0000000015	99.5/ 92.8	72.2	94.6	99.3	96.4	100	94.6	97.0 (91.7, 100)
GSTP1.C3	.0000000047	.287/ 6.55	72.2	94.6	.457	94.5	100	91.9	95.0 (88.4, 100)
GSTP1.T3.T9	.0000000068	99.6/ 93.2	66.7	94.6	99.4	94.5	100	91.9	96.7 (91.6, 100)
GSTP1.T9.T13	.0000000068	99.6/ 90.5	77.8	91.9	99.3	92.7	94.4	91.9	97.6 (94.3, 100)
GSTP1.T6.T9	.000000013	99.6/ 94.8	72.2	83.8	99.6	90.9	94.4	89.2	97.1 (93.2, 100)
GSTP1.C13	.000000018	.260/ 7.48	77.8	89.2	.506	90.9	94.4	89.2	96.8 (93.2, 100)
GSTP1.T6.T13	.000000018	99.5/ 91.9	77.8	89.2	99.2	90.9	94.4	89.2	97.7 (94.8, 100)
GSTP1.T3.T8	.000000025	99.5/ 92.6	61.1	94.6	99.3	94.5	100	91.9	94.7 (87.6, 100)
GSTP1.T1.C13	.000000025	.238/ 5.09	77.8	89.2	.497	90.9	94.4	89.2	96.4 (92.4, 100)
GSTP1.C3.T7	.000000025	.261/ 3.41	66.7	89.2	.436	89.1	88.9	89.2	95.6 (90.6, 100)
GSTP1.C3.T17	.000000033	.273/ 4.18	55.6	91.9	.443	92.7	94.4	91.9	94.9 (88.7, 100)
GSTP1.T2.C13	.000000033	.238/ 4.97	72.2	89.2	.489	90.9	94.4	89.2	96.1 (91.8, 100)
GSTP1.C3.T16	.000000033	.271/ 3.70	61.1	89.2	.450	90.9	88.9	91.9	95.0 (89.1, 100)
GSTP1.C3.T6	.000000033	.270/ 4.05	61.1	89.2	.435	89.1	88.9	89.2	95.2 (89.7, 100)
GSTP1.T1.C3	.000000044	.265/ 4.08	44.4	91.9	.436	92.7	94.4	91.9	95.0 (88.6, 100)
GSTP1.C3.T14	.000000044	.272/ 3.85	55.6	91.9	.430	90.9	88.9	91.9	94.6 (88.2, 100)
GSTP1.C3.T10	.000000059	.271/ 3.51	61.1	89.2	.433	89.1	88.9	89.2	95.0 (89.2, 100)
GSTP1.T4.C13	.000000078	.239/ 4.97	72.2	89.2	.460	90.9	94.4	89.2	95.0 (90.0, 100)
GSTP1.T1.C6	.000000078	.188/ .780	77.8	64.9	.242	89.1	88.9	89.2	95.5 (89.8, 100)
GSTP1.C13.T17	.000000078	.241/ 5.15	77.8	83.8	.496	87.3	94.4	83.8	96.7 (92.7, 100)
GSTP1.T3.C13	.00000010	.244/ 4.92	66.7	89.2	.481	90.9	94.4	89.2	95.2 (90.2, 100)
GSTP1.T5.C13	.00000010	.243/ 4.96	66.7	89.2	.467	90.9	94.4	89.2	95.2 (90.2, 100)
GSTP1.C6.T17	.00000010	.197/ .850	44.4	73.0	.242	89.1	94.4	86.5	95.6 (89.6, 100)
GSTP1.T6.C13	.00000013	.241/ 4.98	55.6	86.5	.464	89.1	94.4	86.5	95.3 (90.3, 100)
GSTP1.C6	.00000017	.214/ 3.11	55.6	73.0	.259	87.3	94.4	83.8	95.3 (90.0, 100)
GSTP1.T3.T10	.00000017	99.5/ 92.5	44.4	78.4	99.4	87.3	94.4	83.8	91.4 (81.9, 100)
GSTP1.C3.T8	.00000017	.271/ 3.98	61.1	86.5	.433	87.3	88.9	86.5	95.0 (89.7, 100)
GSTP1.C3.T11	.00000017	.270/ 3.98	66.7	86.5	.433	87.3	88.9	86.5	94.9 (89.5, 100)
GSTP1.T10.T13	.00000017	99.5/ 91.0	72.2	78.4	99.4	85.5	94.4	81.1	88.9 (79.0, 98.8)
GSTP1.T6.T8	.00000028	99.6/ 96.0	38.9	86.5	99.5	87.3	88.9	86.5	95.9 (91.2, 100)
GSTP1.T8.T9	.00000045	99.6/ 94.6	33.3	89.2	99.4	90.9	94.4	89.2	94.7 (88.6, 100)
GSTP1.C3.T13	.00000045	.271/ 3.99	22.2	89.2	.433	89.1	88.9	89.2	94.6 (88.2, 100)
GSTP1.T2.C6	.00000045	.187/ .666	66.7	62.2	.238	85.5	88.9	83.8	94.7 (88.8, 100)
GSTP1.C3.T15	.00000045	.264/ 3.13	61.1	75.7	.377	85.5	88.9	83.8	94.7 (89.0, 100)
GSTP1.C6.T7	.00000056	.184/ .629	72.2	54.1	.208	87.3	88.9	86.5	94.3 (87.2, 100)
GSTP1.C6.T14	.00000071	.196/ .755	55.6	62.2	.240	89.1	94.4	86.5	94.7 (88.4, 100)
GSTP1.T4.C6	.00000071	.189/ .640	61.1	62.2	.236	85.5	88.9	83.8	93.7 (86.8, 100)
GSTP1.C6.T10	.00000088	.196/ .714	50.0	62.2	.239	89.1	88.9	89.2	94.4 (87.7, 100)
GSTP1.T7.C13	.0000011	.232/ 4.92	38.9	83.8	.495	87.3	94.4	83.8	93.7 (87.8, 99.6)
GSTP1.C6.T16	.0000011	.197/ .819	27.8	67.6	.242	85.5	88.9	83.8	94.3 (87.6, 100)
GSTP1.T10.C13	.0000014	.241/ 5.01	33.3	83.8	.496	87.3	94.4	83.8	93.4 (87.1, 99.6)
GSTP1.C3.T12	.0000017	.250/ 3.99	27.8	89.2	.426	90.9	94.4	89.2	92.6 (85.1, 100)
GSTP1.T5.C6	.0000021	.195/ .641	38.9	62.2	.235	87.3	94.4	83.8	93.2 (85.9, 100)
GSTP1.T8.C13	.0000025	.240/ 4.90	33.3	83.8	.495	87.3	94.4	83.8	92.9 (86.5, 99.4)
GSTP1.T9.C13	.0000025	.240/ 4.90	33.3	83.8	.492	87.3	94.4	83.8	92.8 (86.3, 99.3)
GSTP1.C13.T14	.0000056	.240/ 5.06	33.3	83.8	.496	87.3	94.4	83.8	91.7 (84.4, 99.1)
GSTP1.T2.C3	.0000056	.264/ 3.28	11.1	83.8	.430	85.5	88.9	83.8	92.8 (85.8, 99.8)
GSTP1.C13.T16	.0000067	.241/ 5.12	33.3	83.8	.495	87.3	94.4	83.8	92.2 (85.0, 99.3)
GSTP1.T3.T11	.0000081	99.3/ 91.5	55.6	43.2	98.9	83.6	94.4	78.4	91.0 (80.5, 100)
GSTP1.T3.T14	.0000081	99.1/ 90.9	50.0	81.1	98.2	81.8	83.3	81.1	91.4 (84.0, 98.9)
GSTP1.C6.T12	.0000098	.186/ .676	5.56	59.5	.224	85.5	88.9	83.8	93.1 (85.3, 100)
GSTP1.T3.T17	.000012	99.3/ 93.2	55.6	18.9	99.3	85.5	94.4	81.1	91.2 (80.0, 100)
GSTP1.T6.T10	.000012	99.6/ 95.3	22.2	56.8	99.6	74.5	94.4	64.9	88.7 (77.0, 100)
GSTP1.T11.T13	.000014	99.3/ 92.1	61.1	29.7	98.8	85.5	94.4	81.1	91.4 (81.2, 100)
GSTP1.T9.T10	.000014	99.6/ 93.9	38.9	62.2	99.6	83.6	94.4	78.4	86.7 (74.5, 98.9)
GSTP1.T12.C13	.000017	.232/ 3.43	33.3	78.4	.464	85.5	94.4	81.1	91.6 (84.3, 98.8)
GSTP1.C6.T15	.000017	.194/ .607	16.7	54.1	.229	85.5	94.4	81.1	91.9 (83.8, 99.9)
GSTP1.T7.C12	.000033	.302/ 4.59	44.4	73.0	.505	81.8	94.4	75.7	90.1 (81.9, 98.3)
GSTP1.C13.T15	.000039	.237/ 4.89	27.8	83.8	.493	87.3	94.4	83.8	89.6 (81.2, 98.1)
GSTP1.C3.T9	.000046	.228/ 2.20	33.3	75.7	.402	81.8	88.9	78.4	90.4 (82.7, 98.1)
GSTP1.C3.C4	.000055	.0443/ 3.67	22.2	83.8	.198	87.3	94.4	83.8	88.9 (79.5, 98.2)
GSTP1.T3.C6	.000055	.197/ .614	5.56	59.5	.239	81.8	88.9	78.4	90.1 (81.5, 98.7)
GSTP1.T11.C13	.000064	.237/ 3.36	33.3	78.4	.463	87.3	94.4	83.8	90.4 (82.6, 98.2)
GSTP1.T13.T14	.000064	99.1/ 89.7	55.6	78.4	98.1	81.8	88.9	78.4	91.6 (84.6, 98.6)
GSTP1.T13.T17	.000075	99.4/ 92.2	50.0	27.0	99.4	83.6	94.4	78.4	87.2 (75.4, 99.1)
KIAA1539.C1.C2	.000078	.0183/ .00614	0	51.4	.00923	82.1	78.9	83.8	90.8 (82.3, 99.2)
GSTP1.C3.C5	.00010	.0407/ 3.36	27.8	48.6	.0539	83.6	94.4	78.4	89.9 (80.7, 99.2)
GSTP1.T9.T14	.00012	99.2/ 92.6	50.0	73.0	98.1	83.6	88.9	81.1	90.4 (82.8, 98.0)
GSTP1.C3.T5	.00014	.246/ 3.19	0	75.7	.512	81.8	94.4	75.7	89.9 (81.6, 98.2)
GSTP1.C2.C3	.00014	.0229/ 3.27	11.1	70.3	.123	78.2	94.4	70.3	87.5 (78.0, 97.1)
RNF219.C14.C16	.00016	.162/ .0442	42.1	67.6	.0691	82.1	73.7	86.5	89.5 (81.5, 97.4)
RNF219.C4.C14	.00016	.108/ .0417	15.8	67.6	.0727	82.1	84.2	81.1	89.5 (81.2, 97.8)
GSTP1.C6.T11	.00016	.193/ .599	0	51.4	.233	85.5	94.4	81.1	90.7 (82.0, 99.4)
GSTP1.C6.T8	.00016	.195/ .606	0	48.6	.212	81.8	83.3	81.1	90.1 (81.3, 98.9)
GSTP1.T3.T16	.00016	99.2/ 91.4	22.2	40.5	98.7	78.2	94.4	70.3	88.4 (77.4, 99.4)
GSTP1.T9.T11	.00019	99.4/ 93.5	55.6	24.3	99.3	74.5	94.4	64.9	87.2 (75.9, 98.6)
RNF219.C13.C14	.00020	.190/ .0463	52.6	62.2	.0976	78.6	73.7	81.1	89.6 (81.7, 97.6)
GSTP1.C12.C13	.00029	.0278/ 4.05	27.8	67.6	.0499	78.2	94.4	70.3	86.6 (76.7, 96.5)
RNF219.C6.C8	.00032	.146/ .0456	36.8	70.3	.0744	78.6	78.9	78.4	89.2 (81.2, 97.2)
GSTP1.C3.C14	.00034	.0149/ 2.69	16.7	78.4	.0372	85.5	94.4	81.1	89.5 (80.9, 98.0)
GSTP1.C3.T4	.00039	.242/ 2.88	0	75.7	.397	81.8	88.9	78.4	88.4 (79.5, 97.4)
GSTP1.C3.C16	.00045	.0155/ 2.85	22.2	73.0	.0541	80.0	94.4	73.0	88.7 (80.0, 97.5)
GSTP1.C3.C15	.00052	.0230/ 3.42	44.4	67.6	.127	80.0	94.4	73.0	85.3 (75.3, 95.3)
RNF219.C10.C14	.00070	.166/ .0454	42.1	70.3	.0721	76.8	68.4	81.1	88.3 (79.8, 96.8)
GSTP1.T1.C12	.00078	.466/ 4.87	22.2	56.8	1.11	78.2	83.3	75.7	86.5 (76.7, 96.3)
GSTP1.C11.C13	.00089	.0228/ 4.13	22.2	81.1	.0461	87.3	100	81.1	88.4 (79.5, 97.4)
GSTP1.C8	.00089	.200/ 3.43	11.1	78.4	.307	83.6	94.4	78.4	87.2 (77.8, 96.6)
GSTP1.C8.T17	.00089	.181/ 1.09	11.1	70.3	.234	81.8	94.4	75.7	87.8 (78.8, 96.9)
RNF219.C7.C8	.00093	.133/ .0420	31.6	62.2	.0726	76.8	78.9	75.7	87.6 (78.8, 96.4)
GSTP1.T13.T16	.0010	99.2/ 89.9	22.2	48.6	98.8	80.0	94.4	73.0	86.0 (74.7, 97.4)
GSTP1.C8.T16	.0012	.181/ 1.06	11.1	64.9	.233	83.6	94.4	78.4	87.5 (78.4, 96.7)
GSTP1.C6.T13	.0012	.195/ .610	0	54.1	.213	76.4	83.3	73.0	87.4 (77.7, 97.0)
RNF219.C8.C10	.0012	.163/ .0504	31.6	64.9	.0762	73.2	73.7	73.0	87.6 (78.9, 96.4)
GSTP1.C3.C10	.0015	.0153/ 3.04	22.2	78.4	.0329	83.6	100	75.7	87.1 (77.6, 96.6)
GSTP1.T1.C8	.0015	.179/ 1.04	16.7	75.7	.281	81.8	94.4	75.7	87.2 (78.0, 96.4)
RNF219.C1.C14	.0017	.0960/ .0411	26.3	62.2	.0636	76.8	78.9	75.7	86.6 (77.4, 95.8)
GSTP1.C3.C7	.0017	.0257/ 3.14	38.9	64.9	.0629	80.0	94.4	73.0	84.5 (74.0, 95.1)
GSTP1.C11.T17	.0019	.225/ 2.19	22.2	48.6	.215	70.9	88.9	62.2	85.9 (75.2, 96.6)
KIAA1539.C4.C5	.0020	.0177/ .0101	0	37.8	.00923	82.1	73.7	86.5	84.2 (71.7, 96.7)
KIAA1539.C2.C3	.0021	.0154/ .00872	0	62.2	.0125	78.6	78.9	78.4	87.1 (77.6, 96.5)
GSTP1.T2.C8	.0022	.178/ .916	11.1	75.7	.279	81.8	94.4	75.7	86.3 (76.8, 95.9)
GSTP1.C8.T14	.0022	.181/ 1.01	16.7	64.9	.222	81.8	94.4	75.7	86.0 (76.3, 95.8)
GSTP1.C3.C13	.0022	.0162/ 2.56	16.7	75.7	.0316	80.0	77.8	81.1	87.1 (77.7, 96.5)
GSTP1.C6.T9	.0022	.195/ .599	0	48.6	.212	78.2	83.3	75.7	87.4 (77.5, 97.2)
KIAA1539.C3.C4	.0023	.0169/ .00970	0	45.9	.00923	82.1	68.4	89.2	83.9 (71.4, 96.5)
RNF219.C2.C3	.0023	.128/ .0398	42.1	62.2	.0663	73.2	68.4	75.7	86.1 (76.7, 95.4)
RNF219.C8.C16	.0024	.0960/ .0461	10.5	70.3	.0700	75.0	78.9	73.0	86.9 (77.6, 96.2)
RNF219.C4.C8	.0024	.145/ .0491	26.3	59.5	.0987	76.8	84.2	73.0	87.2 (78.0, 96.4)
GSTP1.T6.C8	.0025	.181/ .919	5.56	75.7	.271	83.6	94.4	78.4	86.5 (77.0, 96.0)
RNF219.C8.C17	.0027	.0932/ .0417	26.3	59.5	.0740	78.6	84.2	75.7	86.2 (76.9, 95.6)
GSTP1.C10.C15	.0032	.0196/ 3.08	16.7	78.4	.0461	85.5	100	78.4	85.3 (75.1, 95.5)
GSTP1.C10.C16	.0032	.0174/ 2.83	22.2	78.4	.0441	85.5	100	78.4	85.3 (74.9, 95.7)
GSTP1.T5.T13	.0036	98.5/ 90.8	61.1	18.9	99.0	67.3	94.4	54.1	85.4 (73.3, 97.6)
GSTP1.T12.T13	.0036	95.2/ 89.1	55.6	2.70	98.0	54.5	94.4	35.1	77.5 (63.5, 91.4)
GSTP1.T6.T11	.0041	99.3/ 94.8	22.2	24.3	99.5	69.1	94.4	56.8	84.1 (71.6, 96.6)
KIAA1539.C1.C4	.0042	.0158/ .00598	0	45.9	.00923	82.1	73.7	86.5	86.2 (76.4, 96.0)
RNF219.C5.C14	.0042	.124/ .0407	36.8	64.9	.0629	75.0	68.4	78.4	85.6 (76.1, 95.2)
GSTP1.C7.C10	.0046	.0258/ 3.11	22.2	67.6	.0417	76.4	94.4	67.6	81.7 (70.1, 93.3)
KIAA1539.C2.C5	.0049	.0157/ .0153	0	43.2	.00759	62.5	0	94.6	68.7 (50.4, 87.1)
