# Supplementary material for: Locus-Specific Methylation of GSTP1, RNF219, and KIAA1539 Genes with Single Molecule Resolution in Cell-Free DNA from Healthy Donors and Prostate Tumor Patients: Application in Diagnostics
Source: Cancers (Basel). 2021 Dec 12;13(24):6234. doi: 10.3390/cancers13246234 (PMC8699300; doi:10.3390/cancers13246234)
Supplement: Supplementary file 1 [file cancers-13-06234-s001.zip › Suppl_Table S5.xls]

## Sheet: Лист1
Supplementary Table S5. Methylation patterns variables established in comparison of healthy donors with joint group including patients with prostate tumors (targeted BS-seq) and their occurrence in normal and the cancer group WGBS samples comparison
	P-valuex3x1167	Averages,%	Sensitivityfor100%specificity,%	Specificityfor100%sensitivity,%	Cutoff,%(Ratio)	CVaccuracy,%	CVsensitivity,%	CVspecificity,%	CVAUC,%	P-value x561, WGBS	Positive in normal group, WGBS	Positive in cancer group, WGBS
GSTP1.T3.T13	4.9e-11	99.5/88.5	100	100	99.3(1.00)	100	100	100	100	0.03	62.5% (10 of 16)	11.4% (8 of 70)
GSTP1.T8.T13	1.9e-10	99.6/91.7	88.9	97.3	99.4	96.4	94.4	97.3	94.1(86.1,100)	5.2e-09	54.8% (23 of 42)	7.8% (12 of 154)
GSTP1.T9.T13	6.8e-09	99.6/90.5	77.8	91.9	99.3	92.7	94.4	91.9	97.6(94.3,100)	1.8e-10	52.3% (23 of 44)	6.6% (12 of 182)
GSTP1.T6.T13	1.8e-08	99.5/91.9	77.8	89.2	99.2	90.9	94.4	89.2	97.7(94.8,100)	8.8e-08	69.2% (18 of 26)	8.1% (10 of 123)
GSTP1.C13	1.8e-08	.260/7.48	77.8	89.2	0.506	90.9	94.4	89.2	96.8(93.2,100)	1.8e-05	50.0% (28 of 56)	84.9% (203 of 239)
GSTP1.T1.C13	2.5e-08	.238/5.09	77.8	89.2	0.497	90.9	94.4	89.2	96.4(92.4,100)	NA	NA	NA
GSTP1.T1.C6	7.8e-08	.188/.780	77.8	64.9	0.242	89.1	88.9	89.2	95.5(89.8,100)	NA	NA	NA
GSTP1.C13.T17	7.8e-08	.241/5.15	77.8	83.8	0.496	87.3	94.4	83.8	96.7(92.7,100)	NA	NA	NA
GSTP1.T3.T6	1.5e-09	99.5/92.8	72.2	94.6	99.3	96.4	100	94.6	97.0(91.7,100)	NA	NA	NA
GSTP1.C3	4.7e-09	.287/6.55	72.2	94.6	0.457	94.5	100	91.9	95.0(88.4,100)	NA	NA	NA
GSTP1.T6.T9	1.3e-08	99.6/94.8	72.2	83.8	99.6	90.9	94.4	89.2	97.1(93.2,100)	0.00059	57.9% (22 of 38)	18.3% (32 of 175)
GSTP1.T2.C13	3.3e-08	.238/4.97	72.2	89.2	0.489	90.9	94.4	89.2	96.1(91.8,100)	NA	NA	NA
GSTP1.T4.C13	7.8e-08	.239/4.97	72.2	89.2	0.46	90.9	94.4	89.2	95.0(90.0,100)	NA	NA	NA
GSTP1.T10.T13	1.7e-07	99.5/91.0	72.2	78.4	99.4	85.5	94.4	81.1	88.9(79.0,98.8)	1e-09	49.0% (24 of 49)	6.8% (13 of 190)
GSTP1.C6.T7	5.6e-07	.184/.629	72.2	54.1	0.208	87.3	88.9	86.5	94.3(87.2,100)	NA	NA	NA
GSTP1.T3.T9	6.8e-09	99.6/93.2	66.7	94.6	99.4	94.5	100	91.9	96.7(91.6,100)	NA	NA	NA
GSTP1.C3.T7	2.5e-08	.261/3.41	66.7	89.2	0.436	89.1	88.9	89.2	95.6(90.6,100)	NA	NA	NA
GSTP1.T3.C13	1e-07	.244/4.92	66.7	89.2	0.481	90.9	94.4	89.2	95.2(90.2,100)	NA	NA	NA
GSTP1.T5.C13	1e-07	.243/4.96	66.7	89.2	0.467	90.9	94.4	89.2	95.2(90.2,100)	NA	NA	NA
GSTP1.C3.T11	1.7e-07	.270/3.98	66.7	86.5	0.433	87.3	88.9	86.5	94.9(89.5,100)	NA	NA	NA
GSTP1.T2.C6	4.5e-07	.187/.666	66.7	62.2	0.238	85.5	88.9	83.8	94.7(88.8,100)	NA	NA	NA
GSTP1.T3.T8	2.5e-08	99.5/92.6	61.1	94.6	99.3	94.5	100	91.9	94.7(87.6,100)	NA	NA	NA
GSTP1.C3.T16	3.3e-08	.271/3.70	61.1	89.2	0.45	90.9	88.9	91.9	95.0(89.1,100)	NA	NA	NA
GSTP1.C3.T6	3.3e-08	.270/4.05	61.1	89.2	0.435	89.1	88.9	89.2	95.2(89.7,100)	NA	NA	NA
GSTP1.C3.T10	5.9e-08	.271/3.51	61.1	89.2	0.433	89.1	88.9	89.2	95.0(89.2,100)	NA	NA	NA
GSTP1.C3.T8	1.7e-07	.271/3.98	61.1	86.5	0.433	87.3	88.9	86.5	95.0(89.7,100)	NA	NA	NA
GSTP1.C3.T15	4.5e-07	.264/3.13	61.1	75.7	0.377	85.5	88.9	83.8	94.7(89.0,100)	NA	NA	NA
GSTP1.T4.C6	7.1e-07	.189/.640	61.1	62.2	0.236	85.5	88.9	83.8	93.7(86.8,100)	NA	NA	NA
GSTP1.T11.T13	1.4e-05	99.3/92.1	61.1	29.7	98.8	85.5	94.4	81.1	91.4(81.2,100)	1.6e-13	49.0% (25 of 51)	4.9% (11 of 223)
GSTP1.T5.T13	0.0036	98.5/90.8	61.1	18.9	99	67.3	94.4	54.1	85.4(73.3,97.6)	4.4e-05	66.7% (14 of 21)	9.1% (9 of 99)
GSTP1.C3.T17	3.3e-08	.273/4.18	55.6	91.9	0.443	92.7	94.4	91.9	94.9(88.7,100)	NA	NA	NA
GSTP1.C3.T14	4.4e-08	.272/3.85	55.6	91.9	0.43	90.9	88.9	91.9	94.6(88.2,100)	NA	NA	NA
GSTP1.T6.C13	1.3e-07	.241/4.98	55.6	86.5	0.464	89.1	94.4	86.5	95.3(90.3,100)	NA	NA	NA
GSTP1.C6	1.7e-07	.214/3.11	55.6	73	0.259	87.3	94.4	83.8	95.3(90.0,100)	0.022	44.4% (20 of 45)	76.2% (176 of 231)
GSTP1.C6.T14	7.1e-07	.196/.755	55.6	62.2	0.24	89.1	94.4	86.5	94.7(88.4,100)	NA	NA	NA
GSTP1.T3.T11	8.1e-06	99.3/91.5	55.6	43.2	98.9	83.6	94.4	78.4	91.0(80.5,100)	NA	NA	NA
GSTP1.T3.T17	1.2e-05	99.3/93.2	55.6	18.9	99.3	85.5	94.4	81.1	91.2(80.0,100)	NA	NA	NA
GSTP1.T13.T14	6.4e-05	99.1/89.7	55.6	78.4	98.1	81.8	88.9	78.4	91.6(84.6,98.6)	2.9e-10	46.7% (21 of 45)	3.8% (6 of 158)
GSTP1.T9.T11	0.00019	99.4/93.5	55.6	24.3	99.3	74.5	94.4	64.9	87.2(75.9,98.6)	8.6e-10	50.0% (23 of 46)	7.3% (15 of 205)
GSTP1.T12.T13	0.0036	95.2/89.1	55.6	2.7	98	54.5	94.4	35.1	77.5(63.5,91.4)	1.7e-14	49.1% (27 of 55)	4.8% (11 of 229)
RNF219.C13.C14	0.0002	.190/.0463	52.6	62.2	0.0976	78.6	73.7	81.1	89.6(81.7,97.6)	NA	NA	NA
GSTP1.C6.T10	8.8e-07	.196/.714	50	62.2	0.239	89.1	88.9	89.2	94.4(87.7,100)	NA	NA	NA
GSTP1.T3.T14	8.1e-06	99.1/90.9	50	81.1	98.2	81.8	83.3	81.1	91.4(84.0,98.9)	NA	NA	NA
GSTP1.T13.T17	7.5e-05	99.4/92.2	50	27	99.4	83.6	94.4	78.4	87.2(75.4,99.1)	7e-07	43.9% (18 of 41)	4.1% (5 of 122)
GSTP1.T9.T14	0.00012	99.2/92.6	50	73	98.1	83.6	88.9	81.1	90.4(82.8,98.0)	3.7e-07	48.5% (16 of 33)	2.0% (2 of 101)
GSTP1.T1.C3	4.4e-08	.265/4.08	44.4	91.9	0.436	92.7	94.4	91.9	95.0(88.6,100)	NA	NA	NA
GSTP1.C6.T17	1e-07	.197/.850	44.4	73	0.242	89.1	94.4	86.5	95.6(89.6,100)	NA	NA	NA
GSTP1.T3.T10	1.7e-07	99.5/92.5	44.4	78.4	99.4	87.3	94.4	83.8	91.4(81.9,100)	NA	NA	NA
GSTP1.T7.C12	3.3e-05	.302/4.59	44.4	73	0.505	81.8	94.4	75.7	90.1(81.9,98.3)	NA	NA	NA
GSTP1.C3.C15	0.00052	.0230/3.42	44.4	67.6	0.127	80	94.4	73	85.3(75.3,95.3)	NA	NA	NA
RNF219.C14.C16	0.00016	.162/.0442	42.1	67.6	0.0691	82.1	73.7	86.5	89.5(81.5,97.4)	NA	NA	NA
RNF219.C10.C14	0.0007	.166/.0454	42.1	70.3	0.0721	76.8	68.4	81.1	88.3(79.8,96.8)	NA	NA	NA
RNF219.C2.C3	0.0023	.128/.0398	42.1	62.2	0.0663	73.2	68.4	75.7	86.1(76.7,95.4)	NA	NA	NA
GSTP1.T6.T8	2.8e-07	99.6/96.0	38.9	86.5	99.5	87.3	88.9	86.5	95.9(91.2,100)	0.00032	56.1% (23 of 41)	17.6% (33 of 188)
GSTP1.T7.C13	1.1e-06	.232/4.92	38.9	83.8	0.495	87.3	94.4	83.8	93.7(87.8,99.6)	NA	NA	NA
GSTP1.T5.C6	2.1e-06	.195/.641	38.9	62.2	0.235	87.3	94.4	83.8	93.2(85.9,100)	NA	NA	NA
GSTP1.T9.T10	1.4e-05	99.6/93.9	38.9	62.2	99.6	83.6	94.4	78.4	86.7(74.5,98.9)	5.4e-05	47.3% (26 of 55)	13.9% (32 of 230)
GSTP1.C3.C7	0.0017	.0257/3.14	38.9	64.9	0.0629	80	94.4	73	84.5(74.0,95.1)	NA	NA	NA
RNF219.C6.C8	0.00032	.146/.0456	36.8	70.3	0.0744	78.6	78.9	78.4	89.2(81.2,97.2)	NA	NA	NA
RNF219.C5.C14	0.0042	.124/.0407	36.8	64.9	0.0629	75	68.4	78.4	85.6(76.1,95.2)	NA	NA	NA
GSTP1.T8.T9	4.5e-07	99.6/94.6	33.3	89.2	99.4	90.9	94.4	89.2	94.7(88.6,100)	0.0002	50.0% (27 of 54)	16.0% (33 of 206)
GSTP1.T10.C13	1.4e-06	.241/5.01	33.3	83.8	0.496	87.3	94.4	83.8	93.4(87.1,99.6)	NA	NA	NA
GSTP1.T8.C13	2.5e-06	.240/4.90	33.3	83.8	0.495	87.3	94.4	83.8	92.9(86.5,99.4)	NA	NA	NA
GSTP1.T9.C13	2.5e-06	.240/4.90	33.3	83.8	0.492	87.3	94.4	83.8	92.8(86.3,99.3)	NA	NA	NA
GSTP1.C13.T14	5.6e-06	.240/5.06	33.3	83.8	0.496	87.3	94.4	83.8	91.7(84.4,99.1)	NA	NA	NA
GSTP1.C13.T16	6.7e-06	.241/5.12	33.3	83.8	0.495	87.3	94.4	83.8	92.2(85.0,99.3)	NA	NA	NA
GSTP1.T12.C13	1.7e-05	.232/3.43	33.3	78.4	0.464	85.5	94.4	81.1	91.6(84.3,98.8)	NA	NA	NA
GSTP1.C3.T9	4.6e-05	.228/2.20	33.3	75.7	0.402	81.8	88.9	78.4	90.4(82.7,98.1)	NA	NA	NA
GSTP1.T11.C13	6.4e-05	.237/3.36	33.3	78.4	0.463	87.3	94.4	83.8	90.4(82.6,98.2)	NA	NA	NA
RNF219.C7.C8	0.00093	.133/.0420	31.6	62.2	0.0726	76.8	78.9	75.7	87.6(78.8,96.4)	NA	NA	NA
RNF219.C8.C10	0.0012	.163/.0504	31.6	64.9	0.0762	73.2	73.7	73	87.6(78.9,96.4)	NA	NA	NA
GSTP1.C6.T16	1.1e-06	.197/.819	27.8	67.6	0.242	85.5	88.9	83.8	94.3(87.6,100)	NA	NA	NA
GSTP1.C3.T12	1.7e-06	.250/3.99	27.8	89.2	0.426	90.9	94.4	89.2	92.6(85.1,100)	NA	NA	NA
GSTP1.C13.T15	3.9e-05	.237/4.89	27.8	83.8	0.493	87.3	94.4	83.8	89.6(81.2,98.1)	NA	NA	NA
GSTP1.C3.C5	0.0001	.0407/3.36	27.8	48.6	0.0539	83.6	94.4	78.4	89.9(80.7,99.2)	NA	NA	NA
GSTP1.C12.C13	0.00029	.0278/4.05	27.8	67.6	0.0499	78.2	94.4	70.3	86.6(76.7,96.5)	0.0055	50.9% (28 of 55)	80.8% (185 of 229)
psa	7.6e-09		26.3	97.3		98.2	100	97.3	97.3(92.0,100)	NA	NA	NA
RNF219.C1.C14	0.0017	.0960/.0411	26.3	62.2	0.0636	76.8	78.9	75.7	86.6(77.4,95.8)	NA	NA	NA
RNF219.C4.C8	0.0024	.145/.0491	26.3	59.5	0.0987	76.8	84.2	73	87.2(78.0,96.4)	NA	NA	NA
RNF219.C8.C17	0.0027	.0932/.0417	26.3	59.5	0.074	78.6	84.2	75.7	86.2(76.9,95.6)	NA	NA	NA
GSTP1.C3.T13	4.5e-07	.271/3.99	22.2	89.2	0.433	89.1	88.9	89.2	94.6(88.2,100)	NA	NA	NA
GSTP1.T6.T10	1.2e-05	99.6/95.3	22.2	56.8	99.6	74.5	94.4	64.9	88.7(77.0,100)	0.00047	56.8% (21 of 37)	17.0% (29 of 171)
GSTP1.C3.C4	5.5e-05	.0443/3.67	22.2	83.8	0.198	87.3	94.4	83.8	88.9(79.5,98.2)	NA	NA	NA
GSTP1.T3.T16	0.00016	99.2/91.4	22.2	40.5	98.7	78.2	94.4	70.3	88.4(77.4,99.4)	NA	NA	NA
GSTP1.C3.C16	0.00045	.0155/2.85	22.2	73	0.0541	80	94.4	73	88.7(80.0,97.5)	NA	NA	NA
GSTP1.T1.C12	0.00078	.466/4.87	22.2	56.8	1.11	78.2	83.3	75.7	86.5(76.7,96.3)	NA	NA	NA
GSTP1.C11.C13	0.00089	.0228/4.13	22.2	81.1	0.0461	87.3	100	81.1	88.4(79.5,97.4)	0.00086	51.0% (26 of 51)	83.4% (186 of 223)
GSTP1.T13.T16	0.001	99.2/89.9	22.2	48.6	98.8	80	94.4	73	86.0(74.7,97.4)	2.3e-09	44.2% (19 of 43)	1.6% (2 of 122)
GSTP1.C3.C10	0.0015	.0153/3.04	22.2	78.4	0.0329	83.6	100	75.7	87.1(77.6,96.6)	NA	NA	NA
GSTP1.C11.T17	0.0019	.225/2.19	22.2	48.6	0.215	70.9	88.9	62.2	85.9(75.2,96.6)	NA	NA	NA
GSTP1.C10.C16	0.0032	.0174/2.83	22.2	78.4	0.0441	85.5	100	78.4	85.3(74.9,95.7)	NA	NA	NA
GSTP1.T6.T11	0.0041	99.3/94.8	22.2	24.3	99.5	69.1	94.4	56.8	84.1(71.6,96.6)	7.9e-08	64.3% (18 of 28)	10.3% (15 of 146)
GSTP1.C7.C10	0.0046	.0258/3.11	22.2	67.6	0.0417	76.4	94.4	67.6	81.7(70.1,93.3)	NA	NA	NA
GSTP1.C6.T15	1.7e-05	.194/.607	16.7	54.1	0.229	85.5	94.4	81.1	91.9(83.8,99.9)	NA	NA	NA
GSTP1.C3.C14	0.00034	.0149/2.69	16.7	78.4	0.0372	85.5	94.4	81.1	89.5(80.9,98.0)	NA	NA	NA
GSTP1.T1.C8	0.0015	.179/1.04	16.7	75.7	0.281	81.8	94.4	75.7	87.2(78.0,96.4)	NA	NA	NA
GSTP1.C8.T14	0.0022	.181/1.01	16.7	64.9	0.222	81.8	94.4	75.7	86.0(76.3,95.8)	NA	NA	NA
GSTP1.C3.C13	0.0022	.0162/2.56	16.7	75.7	0.0316	80	77.8	81.1	87.1(77.7,96.5)	NA	NA	NA
GSTP1.C10.C15	0.0032	.0196/3.08	16.7	78.4	0.0461	85.5	100	78.4	85.3(75.1,95.5)	NA	NA	NA
RNF219.C4.C14	0.00016	.108/.0417	15.8	67.6	0.0727	82.1	84.2	81.1	89.5(81.2,97.8)	NA	NA	NA
GSTP1.T2.C3	5.6e-06	.264/3.28	11.1	83.8	0.43	85.5	88.9	83.8	92.8(85.8,99.8)	NA	NA	NA
GSTP1.C2.C3	0.00014	.0229/3.27	11.1	70.3	0.123	78.2	94.4	70.3	87.5(78.0,97.1)	NA	NA	NA
GSTP1.C8	0.00089	.200/3.43	11.1	78.4	0.307	83.6	94.4	78.4	87.2(77.8,96.6)	0.00045	50.9% (29 of 57)	83.1% (182 of 219)
GSTP1.C8.T17	0.00089	.181/1.09	11.1	70.3	0.234	81.8	94.4	75.7	87.8(78.8,96.9)	NA	NA	NA
GSTP1.C8.T16	0.0012	.181/1.06	11.1	64.9	0.233	83.6	94.4	78.4	87.5(78.4,96.7)	NA	NA	NA
GSTP1.T2.C8	0.0022	.178/.916	11.1	75.7	0.279	81.8	94.4	75.7	86.3(76.8,95.9)	NA	NA	NA
RNF219.C8.C16	0.0024	.0960/.0461	10.5	70.3	0.07	75	78.9	73	86.9(77.6,96.2)	NA	NA	NA
GSTP1.C6.T12	9.8e-06	.186/.676	5.56	59.5	0.224	85.5	88.9	83.8	93.1(85.3,100)	NA	NA	NA
GSTP1.T3.C6	5.5e-05	.197/.614	5.56	59.5	0.239	81.8	88.9	78.4	90.1(81.5,98.7)	NA	NA	NA
GSTP1.T6.C8	0.0025	.181/.919	5.56	75.7	0.271	83.6	94.4	78.4	86.5(77.0,96.0)	NA	NA	NA
KIAA1539.C1.C2	7.8e-05	.0183/.00614	0	51.4	0.00923	82.1	78.9	83.8	90.8(82.3,99.2)	NA	NA	NA
GSTP1.C3.T5	0.00014	.246/3.19	0	75.7	0.512	81.8	94.4	75.7	89.9(81.6,98.2)	NA	NA	NA
GSTP1.C6.T11	0.00016	.193/.599	0	51.4	0.233	85.5	94.4	81.1	90.7(82.0,99.4)	NA	NA	NA
GSTP1.C6.T8	0.00016	.195/.606	0	48.6	0.212	81.8	83.3	81.1	90.1(81.3,98.9)	NA	NA	NA
GSTP1.C3.T4	0.00039	.242/2.88	0	75.7	0.397	81.8	88.9	78.4	88.4(79.5,97.4)	NA	NA	NA
GSTP1.C6.T13	0.0012	.195/.610	0	54.1	0.213	76.4	83.3	73	87.4(77.7,97.0)	NA	NA	NA
KIAA1539.C4.C5	0.002	.0177/.0101	0	37.8	0.00923	82.1	73.7	86.5	84.2(71.7,96.7)	NA	NA	NA
KIAA1539.C2.C3	0.0021	.0154/.00872	0	62.2	0.0125	78.6	78.9	78.4	87.1(77.6,96.5)	NA	NA	NA
GSTP1.C6.T9	0.0022	.195/.599	0	48.6	0.212	78.2	83.3	75.7	87.4(77.5,97.2)	NA	NA	NA
KIAA1539.C3.C4	0.0023	.0169/.00970	0	45.9	0.00923	82.1	68.4	89.2	83.9(71.4,96.5)	NA	NA	NA
KIAA1539.C1.C4	0.0042	.0158/.00598	0	45.9	0.00923	82.1	73.7	86.5	86.2(76.4,96.0)	NA	NA	NA
KIAA1539.C2.C5	0.0049	.0157/.0153	0	43.2	0.00759	62.5	0	94.6	68.7(50.4,87.1)	NA	NA	NA
