# Supplementary material for: Locus-Specific Methylation of GSTP1, RNF219, and KIAA1539 Genes with Single Molecule Resolution in Cell-Free DNA from Healthy Donors and Prostate Tumor Patients: Application in Diagnostics
Source: Cancers (Basel). 2021 Dec 12;13(24):6234. doi: 10.3390/cancers13246234 (PMC8699300; doi:10.3390/cancers13246234)
Supplement: Supplementary file 1 [file cancers-13-06234-s001.zip › Suppl_Table S6.xls]

## Sheet: Лист1
Supplementary Table S6. Methylation patterns variables established in comparison of PC patients with joint group including BPH and healthy donors (targeted BS-seq) and their occurrence in normal and the cancer group WGBS samples comparison
	P-valuex3x1167	Averages,%	Sensitivityfor100%specificity,%	Specificityfor100%sensitivity,%	Cutoff,%(Ratio)	CVaccuracy,%	CVsensitivity,%	CVspecificity,%	CVAUC,%	P-vlue x561, WGBS	Positive in cancer group, WGBS	Positive in normal group, WGBS
GSTP1.C3.C9	7.3e-07	8.03/.0394	80	54.3	0.101	87.3	80	91.4	93.0(85.1,100)	NA	NA	NA
GSTP1.C9	9e-07	8.35/.160	80	48.6	0.215	90.9	80	97.1	92.6(83.2,100)	0.017	79.9% (187 of 234)	51.8% (29 of 56)
GSTP1.T2.C9	1.1e-06	3.71/.142	75	45.7	0.177	87.3	80	91.4	93.0(84.7,100)	NA	NA	NA
GSTP1.C9.T17	1.1e-06	4.04/.143	80	37.1	0.198	89.1	80	94.3	93.1(83.5,100)	NA	NA	NA
GSTP1.T6.C9	2.4e-06	3.71/.142	70	51.4	0.177	87.3	80	91.4	92.6(84.4,100)	NA	NA	NA
GSTP1.T1.C9	2.4e-06	3.94/.142	75	34.3	0.199	89.1	80	94.3	92.1(82.2,100)	NA	NA	NA
GSTP1.T4.C9	2.9e-06	3.71/.142	75	51.4	0.179	87.3	80	91.4	92.1(83.1,100)	NA	NA	NA
GSTP1.C9.T16	5e-06	4.01/.140	70	48.6	0.19	89.1	85	91.4	92.0(83.4,100)	NA	NA	NA
GSTP1.C9.T14	7e-06	3.90/.138	70	34.3	0.19	87.3	85	88.6	91.9(82.3,100)	NA	NA	NA
GSTP1.T5.C9	8.4e-06	3.67/.143	75	42.9	0.188	87.3	80	91.4	91.7(82.9,100)	NA	NA	NA
GSTP1.T7.C9	1.6e-05	3.62/.137	55	42.9	0.184	87.3	85	88.6	90.7(81.8,99.6)	NA	NA	NA
GSTP1.C9.T10	1.9e-05	3.78/.139	60	40	0.185	85.5	85	85.7	90.9(81.8,99.9)	NA	NA	NA
GSTP1.C9.T12	2.3e-05	3.72/.138	55	45.7	0.186	81.8	85	80	91.6(83.7,99.4)	NA	NA	NA
GSTP1.C9.T15	0.00019	3.57/.142	50	42.9	0.167	80	80	80	88.1(78.2,98.1)	NA	NA	NA
GSTP1.C5.T15	0.00021	3.01/.492	10	62.9	0.289	70.9	25	97.1	85.7(75.4,96.0)	NA	NA	NA
RNF219.T2.T14	0.00024	99.2/98.5	30	5.56	99.2	82.1	85	80.6	89.3(78.3,100)	NA	NA	NA
GSTP1.T5.T9	0.00028	88.6/99.1	20	74.3	99.4	74.5	50	88.6	87.7(78.8,96.6)	0.0014	15.0% (22 of 147)	54.5% (18 of 33)
GSTP1.C9.T13	0.00063	3.60/.141	50	42.9	0.181	78.2	80	77.1	87.9(78.1,97.6)	NA	NA	NA
RNF219.C14	0.0011	.400/.822	45	5.56	0.354	75	85	69.4	85.6(72.9,98.3)	NA	NA	NA
RNF219.T6.C14	0.0014	.333/.773	40	5.56	0.296	75	85	69.4	86.0(74.0,98.0)	NA	NA	NA
RNF219.T8.C14	0.0014	.327/.755	40	5.56	0.33	75	85	69.4	86.1(74.2,98.1)	NA	NA	NA
RNF219.T3.C14	0.0014	.335/.776	45	5.56	0.337	75	85	69.4	86.2(74.4,98.1)	NA	NA	NA
RNF219.T2.C14	0.0014	.335/.775	50	5.56	0.335	75	85	69.4	85.8(73.9,97.8)	NA	NA	NA
RNF219.T5.C14	0.0014	.331/.752	50	5.56	0.331	75	85	69.4	85.7(73.5,97.9)	NA	NA	NA
RNF219.T11.C14	0.0014	.327/.769	50	5.56	0.329	75	85	69.4	86.0(74.1,97.9)	NA	NA	NA
RNF219.T12.C14	0.0014	.328/.770	50	5.56	0.33	75	85	69.4	86.0(74.1,97.8)	NA	NA	NA
GSTP1.C9.T11	0.0015	3.57/.141	45	42.9	0.178	81.8	80	82.9	86.3(75.7,96.9)	NA	NA	NA
RNF219.T7.C14	0.0016	.333/.774	40	5.56	0.33	75	85	69.4	86.2(74.4,98.1)	NA	NA	NA
RNF219.T9.C14	0.0016	.329/.770	40	5.56	0.333	75	85	69.4	86.1(74.2,98.0)	NA	NA	NA
RNF219.C14.T15	0.0016	.325/.767	45	5.56	0.32	75	85	69.4	85.8(73.9,97.7)	NA	NA	NA
RNF219.C14.T17	0.0018	.330/.770	40	5.56	0.322	75	85	69.4	85.8(73.9,97.8)	NA	NA	NA
RNF219.T1.C14	0.002	.335/.764	40	5.56	0.335	75	85	69.4	85.4(73.2,97.7)	NA	NA	NA
RNF219.T10.C14	0.002	.323/.730	40	2.78	0.306	75	85	69.4	85.7(73.6,97.8)	NA	NA	NA
RNF219.T4.C14	0.002	.331/.760	40	5.56	0.332	73.2	85	66.7	85.7(73.7,97.7)	NA	NA	NA
RNF219.T13.C14	0.002	.321/.717	45	2.78	0.306	75	85	69.4	85.8(73.8,97.9)	NA	NA	NA
RNF219.C14.T16	0.0023	.326/.731	40	2.78	0.268	75	85	69.4	85.3(73.0,97.6)	NA	NA	NA
GSTP1.T8.C9	0.0035	3.56/.142	45	40	0.168	76.4	75	77.1	84.9(73.6,96.1)	NA	NA	NA
GSTP1.T15.C16	0.0039	.170/2.19	0	60	0.207	78.2	95	68.6	85.6(74.9,96.3)	NA	NA	NA
GSTP1.C9.C13	0.0044	4.76/.0197	70	40	0.0512	85.5	70	94.3	85.0(73.0,97.0)	NA	NA	NA
psa	0.016		10	55.6		75	65	80.6	83.9(73.5,94.2)
GSTP1.C9+RNF219.C2.T10			95	97.1		94.5	90	97.1	92.4(83.2,100)	NA	NA	NA
GSTP1.C9+RNF219.C2+GSTP1.C2			100	100		100	100	100	100	NA	NA	NA
GSTP1.C9+RNF219.C2+GSTP1.C16			100	100		100	100	100	100	NA	NA	NA
